# Supplementary material for: Genome-Wide Association Study and RNA-Seq Analysis Uncover Candidate Genes Controlling Growth Traits in Red Tilapia (Oreochromis spp.) Under Hyperosmotic Stress
Source: Int J Mol Sci. 2025 Jul 5;26(13):6492. doi: 10.3390/ijms26136492 (PMC12249547; doi:10.3390/ijms26136492)
Supplement: Supplementary file 1 [file ijms-26-06492-s001.zip]

Archive with 2 entries (2 files):
- addition table.xlsx
- Table S1.pdf
