# Supplementary material for: Genome-Wide Association Study and RNA-Seq Analysis Uncover Candidate Genes Controlling Growth Traits in Red Tilapia (Oreochromis spp.) Under Hyperosmotic Stress
Source: Int J Mol Sci. 2025 Jul 5;26(13):6492. doi: 10.3390/ijms26136492 (PMC12249547; doi:10.3390/ijms26136492)
Supplement: Supplementary file 1 [file ijms-26-06492-s001.zip › addition table.xlsx]

## Sheet: sheet1
SampSlow grouping-e	raw reads	clean reads	GC(%)	Q20(%)	Q30(%)
Fast grouping-1	64570144	62927756	40.86	98.82	96.16
Fast grouping-2	110396666	108233670	41.14	99.07	97.03
Fast grouping-3	117338492	115014758	40.82	99.11	97.17
Fast grouping-4	76801930	75193282	41.13	99.05	96.98
Fast grouping-5	96267552	94234790	41.06	98.98	96.74
Fast grouping-6	68131612	66087186	41.06	98.94	96.59
Fast grouping-7	93532374	90873750	40.96	98.91	96.48
Fast grouping-8	76896304	75630224	40.83	99.12	97.19
Fast grouping-9	101051702	98476826	41.07	98.84	96.28
Fast grouping-10	94711368	92444400	41.31	98.84	96.28
Fast grouping-11	123853070	121026434	41.15	99.03	96.89
Fast grouping-12	72122660	70860968	40.78	99	96.82
Fast grouping-13	99158662	96836088	40.99	98.92	96.51
Fast grouping-14	83089308	81123614	40.98	98.87	96.34
Fast grouping-15	67865052	66190544	40.95	98.86	96.37
Fast grouping-16	93027632	91052002	40.86	99.03	96.9
Fast grouping-17	83723984	81721440	41.13	98.93	96.53
Fast grouping-18	90638366	88129994	41.08	98.95	96.59
Fast grouping-19	107026030	104576110	41.08	98.95	96.62
Fast grouping-20	79518584	77560936	40.97	98.89	96.42
Fast grouping-21	102380694	99729136	41.11	98.94	96.62
Fast grouping-22	79340828	77368508	41.05	98.79	96.13
Fast grouping-23	81366282	79963836	40.83	99.06	97
Fast grouping-24	106505662	103841236	41.42	98.91	96.52
Fast grouping-25	91063384	88874658	41.12	98.86	96.28
Fast grouping-26	100518448	98171226	41.1	98.91	96.48
Fast grouping-27	90640900	88497876	41.05	98.91	96.5
Fast grouping-28	81514114	79760664	41.06	98.99	96.77
Fast grouping-29	98293422	96192694	41.03	99	96.78
Fast grouping-30	68774792	67005256	40.91	98.87	96.33
Fast grouping-31	108848656	106311114	41.18	98.98	96.74
Fast grouping-32	93604970	91327620	41.08	98.84	96.26
Fast grouping-33	76011002	73899474	40.94	98.71	95.84
Fast grouping-34	93003904	90431022	41.14	98.75	95.96
Fast grouping-35	109732166	106930496	41.1	98.87	96.36
Fast grouping-36	103146592	100146994	41.02	98.96	96.68
Fast grouping-37	84105800	82156484	40.98	98.92	96.51
Fast grouping-38	87491230	85457594	41.16	98.92	96.5
Fast grouping-39	104045682	101996256	41.16	99.07	97.03
Fast grouping-40	72628622	70955924	41.1	98.95	96.6
Fast grouping-41	94645484	92440816	40.94	98.84	96.23
Fast grouping-42	80072284	78110774	41.12	98.81	96.16
Fast grouping-43	112051252	109227306	41.12	98.95	96.61
Fast grouping-44	87461692	85359150	41.16	98.92	96.54
Fast grouping-45	86962920	84695368	41.26	98.76	96.01
Fast grouping-46	94312402	91192976	41.04	98.7	95.79
Fast grouping-47	127670028	124293314	41.2	98.87	96.36
Fast grouping-48	99987476	97485064	41.09	98.87	96.4
Fast grouping-49	83113592	81127580	41.24	98.98	96.7
Fast grouping-50	76663476	74849814	41.05	98.82	96.19
Fast grouping-51	69952912	68161964	41.02	98.73	95.92
Fast grouping-52	90559068	88682662	41.07	99.02	96.86
Fast grouping-53	88948118	86789470	40.91	98.84	96.26
Fast grouping-54	85024568	82825628	41.14	98.91	96.51
Fast grouping-55	90653286	88430430	41.05	98.9	96.46
Fast grouping-56	82788792	80866424	40.88	98.91	96.5
Fast grouping-57	83148706	80617328	41	98.7	95.8
Fast grouping-58	86982660	84619766	41.01	98.77	96.05
Fast grouping-59	113079952	109793272	41.13	98.87	96.35
Fast grouping-60	118145340	115210736	41.2	99	96.83
Fast grouping-61	61142856	59670206	41.16	98.86	96.26
Fast grouping-62	96539328	94447450	41.18	98.99	96.73
Fast grouping-63	82771856	80754970	41.03	98.89	96.42
Fast grouping-64	88260358	86037318	41.24	98.92	96.52
Fast grouping-65	103720734	101557852	41.11	99.1	97.1
Fast grouping-66	98116002	95981150	41.24	99	96.81
Fast grouping-67	89579032	87399024	40.89	98.83	96.23
Fast grouping-68	89304386	87262280	41.14	98.92	96.52
Fast grouping-69	90035954	87873668	41.36	98.98	96.74
Fast grouping-70	66008832	64271422	41.22	98.76	95.92
Fast grouping-71	63171900	61356040	41.07	98.94	96.6
Fast grouping-72	110308078	107623316	41.27	99.05	96.98
Fast grouping-73	69433072	67763882	41.09	98.83	96.18
Fast grouping-74	92842478	91050746	41.07	99.04	96.92
Fast grouping-75	75630408	73863324	40.93	98.85	96.3
Fast grouping-76	65431410	63918070	41.09	98.86	96.33
Fast grouping-77	92658020	90718600	40.95	98.97	96.68
Fast grouping-78	103921898	101662894	40.93	99.07	97.04
Fast grouping-79	85179018	83027736	41.05	98.82	96.2
Fast grouping-80	77129870	76190970	41.18	99.36	98.05
Slow grouping-1	95630834	7014423600	41.02	98.83	96.23
Slow grouping-2	100516220	87680295	41.27	98.89	96.45
Slow grouping-3	124542130	93286134	41.03	99.05	96.95
Slow grouping-4	113192976	98085444	41.08	98.97	96.74
Slow grouping-5	91658594	121685540	41.04	98.9	96.42
Slow grouping-6	77821678	110428106	41.1	99	96.79
Slow grouping-7	91655640	89510742	41.2	98.96	96.66
Slow grouping-8	102751320	76206748	40.92	99.09	97.1
Slow grouping-9	81064230	89632650	41.17	98.88	96.39
Slow grouping-10	94737408	100614318	41.09	98.99	96.77
Slow grouping-11	85672834	79231354	41.09	98.89	96.42
Slow grouping-12	86208332	92681438	41.1	99.06	97.01
Slow grouping-13	70962870	83620748	40.65	99.12	97.2
Slow grouping-14	83616812	84418276	40.6	99.07	97.02
Slow grouping-15	70158468	69789116	41.01	99.08	97.07
Slow grouping-16	70664454	82173028	40.94	99	96.76
Slow grouping-17	70348124	68726402	41.04	98.86	96.18
Slow grouping-18	72832434	68800476	40.94	98.98	96.51
Slow grouping-19	69753898	68395272	41.01	98.95	96.37
Slow grouping-20	61695042	71319624	40.92	99.11	97.15
Slow grouping-21	70194954	68280450	41.01	98.87	96.18
Slow grouping-22	69965752	60302254	40.9	98.8	95.88
Slow grouping-23	70231148	68488140	40.97	98.93	96.57
Slow grouping-24	63325538	68150400	41.04	98.98	96.72
Slow grouping-25	74611764	68612344	41.15	98.85	96.29
Slow grouping-26	70660472	61582380	40.93	99.1	97.11
Slow grouping-27	62012120	72101446	40.95	99.09	97.1
Slow grouping-28	71939472	69250704	40.83	99.05	96.8
Slow grouping-29	70986954	60801084	41.14	99.01	96.71
Slow grouping-30	62727556	70137752	41	99.01	96.83
Slow grouping-31	70129856	69467258	41.06	98.9	96.19
Slow grouping-32	70083094	61398106	41.06	99.09	96.95
Slow grouping-33	60646922	68668828	40.91	99.07	97.06
Slow grouping-34	69075088	68603762	41.05	99.01	96.65
Slow grouping-35	68616262	59345250	40.93	98.74	95.64
Slow grouping-36	68859480	67502038	41.01	99.06	96.96
Slow grouping-37	70768696	66804096	40.93	98.91	96.38
Slow grouping-38	62261028	67025916	40.87	99.03	96.89
Slow grouping-39	73503866	69135278	40.8	99.08	96.88
Slow grouping-40	66467394	60898984	40.95	98.86	95.95
Slow grouping-41	70318498	72108630	40.93	98.83	96.04
Slow grouping-42	65089992	64965580	40.98	99.03	96.88
Slow grouping-43	63737408	68404186	40.98	99.21	97.49
Slow grouping-44	66086948	63582816	41.04	99.1	96.87
Slow grouping-45	69731856	62702974	41.01	99.01	96.72
Slow grouping-46	74269686	64522204	40.89	99.05	96.93
Slow grouping-47	68710704	68335514	40.9	98.79	95.97
Slow grouping-48	123686070	72615032	41.5	99.44	98.33
Slow grouping-49	65159382	67016734	41.03	98.97	96.66
Slow grouping-50	72714118	120561474	41	99	96.55
Slow grouping-51	60589332	63607650	41.08	98.95	96.63
Slow grouping-52	67713668	71191920	41.12	99.09	97.07
Slow grouping-53	67386752	59231774	41.09	98.95	96.37
Slow grouping-54	71861624	66040612	41.1	99.11	96.91
Slow grouping-55	73881756	65760830	40.99	98.99	96.78
Slow grouping-56	61164218	70473922	40.8	99.14	97.28
Slow grouping-57	70136404	72359256	40.95	99.01	96.66
Slow grouping-58	62967476	59953102	41.08	99.03	96.88
Slow grouping-59	61718594	68604562	41.05	98.93	96.29
Slow grouping-60	72342788	61519740	41.04	99.03	96.73
Slow grouping-61	72547532	60357978	40.99	98.96	96.47
Slow grouping-62	40571162	70569850	40.95	99.05	96.94
Slow grouping-63	69607308	70826878	41.04	99.1	97.01
Slow grouping-64	68200958	39634068	40.96	99.06	96.97
Slow grouping-65	71517000	68320538	41.12	98.89	96.31
Slow grouping-66	62507176	66724836	40.97	99.07	97.02
Slow grouping-67	64857446	69328334	41.18	99.07	97.05
Slow grouping-68	55397704	61173554	40.97	99.01	96.71
Slow grouping-69	56002090	63589118	40.75	99	96.53
Slow grouping-70	67250458	54045132	41.03	99.07	97.01
Slow grouping-71	72326816	54564516	40.98	98.82	95.92
Slow grouping-72	67720576	65706024	40.99	98.89	96.41
Slow grouping-73	62464836	70630994	40.96	98.94	96.59
Slow grouping-74	68765300	65701600	40.88	99.1	96.98
Slow grouping-75	82025096	60859038	41.15	99.19	97.42
Slow grouping-76	82686704	67317336	41.16	99.12	97.16
Slow grouping-77	74868454	80462748	41.06	99.1	97.14
Slow grouping-78	71245054	80738750	41.01	99.03	96.75
Slow grouping-79	70752440	73207362	41.09	98.95	96.65
Slow grouping-80	76581020	69729726	41.04	99.12	97.2

## Sheet: Sheet2
SampSlow grouping-e	HOM_REF	HET	UNKNOWN	HOM_ALT
Fast grouping-1	10920720	4290991	1022921	1729076
Fast grouping-2	10850781	4691231	834565	1587131
Fast grouping-3	10903182	4457450	803391	1799685
Fast grouping-4	10790291	4358695	1095137	1719585
Fast grouping-5	10651888	4558282	928227	1825311
Fast grouping-6	11008567	4316296	881532	1757313
Fast grouping-7	11083163	4053574	1043272	1783699
Fast grouping-8	10912948	4529100	803309	1718351
Fast grouping-9	11330657	3708726	1019589	1904736
Fast grouping-10	11303981	4495670	732379	1431678
Fast grouping-11	11192800	4404022	736565	1630321
Fast grouping-12	11312169	4269624	755830	1626085
Fast grouping-13	10988512	4639024	841534	1494638
Fast grouping-14	10818056	4686771	832153	1626728
Fast grouping-15	11209389	4229636	906073	1618610
Fast grouping-16	10904040	4657181	853852	1548635
Fast grouping-17	11057314	4479540	749725	1677129
Fast grouping-18	10727956	4691967	895481	1648304
Fast grouping-19	10821158	4724270	766869	1651411
Fast grouping-20	10855541	4453366	823362	1831439
Fast grouping-21	11132539	4242721	916399	1672049
Fast grouping-22	11011534	4007656	1063706	1880812
Fast grouping-23	10995705	4525698	704483	1737822
Fast grouping-24	10848902	4473583	989153	1652070
Fast grouping-25	10952946	4595504	828487	1586771
Fast grouping-26	11132147	4178765	772691	1880105
Fast grouping-27	11231105	3928286	981265	1823052
Fast grouping-28	10656164	4637246	925005	1745293
Fast grouping-29	10387886	5206967	774090	1594765
Fast grouping-30	11005301	4449819	810855	1697733
Fast grouping-31	11111208	4384629	878958	1588913
Fast grouping-32	10952469	4229555	962114	1819570
Fast grouping-33	10602499	4887089	855107	1619013
Fast grouping-34	11351357	4109835	829160	1673356
Fast grouping-35	10948124	3997332	1153284	1864968
Fast grouping-36	11283957	4210039	810287	1659425
Fast grouping-37	10883895	4399330	939780	1740703
Fast grouping-38	11151759	4716462	544853	1550634
Fast grouping-39	10827248	4697022	861026	1578412
Fast grouping-40	11156975	4110887	918273	1777573
Fast grouping-41	11179493	3838189	978510	1967516
Fast grouping-42	11186384	4371700	745301	1660323
Fast grouping-43	11039764	4335331	828965	1759648
Fast grouping-44	10983988	4528556	881567	1569597
Fast grouping-45	11077825	4234410	810030	1841443
Fast grouping-46	10625489	4570234	973332	1794653
Fast grouping-47	10927739	4464721	952782	1618466
Fast grouping-48	11011611	4662123	673308	1616666
Fast grouping-49	10882421	4573254	915966	1592067
Fast grouping-50	11172116	4396843	760320	1634429
Fast grouping-51	11416629	4245721	771451	1529907
Fast grouping-52	11146575	4398125	769956	1649052
Fast grouping-53	11319227	4039328	855130	1750023
Fast grouping-54	10961475	4633548	762362	1606323
Fast grouping-55	10973595	4856859	642037	1491217
Fast grouping-56	10973781	4442950	959656	1587321
Fast grouping-57	11012172	4402863	758806	1789867
Fast grouping-58	11105496	3949674	1094980	1813558
Fast grouping-59	11033302	4598103	800341	1531962
Fast grouping-60	11267502	4118715	913064	1664427
Fast grouping-61	11042783	4094787	1009429	1816709
Fast grouping-62	10862063	4441855	836552	1823238
Fast grouping-63	11010788	4212896	916987	1823037
Fast grouping-64	10534685	4838468	920898	1669657
Fast grouping-65	11120193	4392414	876739	1574362
Fast grouping-66	10733833	4630810	888266	1710799
Fast grouping-67	11086680	4344910	824726	1707392
Fast grouping-68	11149223	4097747	1015684	1701054
Fast grouping-69	11267419	3828931	953037	1914321
Fast grouping-70	11258556	4423549	720729	1560874
Fast grouping-71	11174553	4105114	1003239	1680802
Fast grouping-72	11069240	4372112	865095	1657261
Fast grouping-73	10974034	4610791	835879	1543004
Fast grouping-74	11195936	3872159	1136328	1759285
Fast grouping-75	10482340	4993004	854530	1633834
Fast grouping-76	11369754	4101980	787763	1704211
Fast grouping-77	10805549	4574657	919173	1664329
Fast grouping-78	11354852	4027014	815058	1766784
Fast grouping-79	11362617	4070863	839308	1690920
Fast grouping-80	11070039	4376404	782818	1734447
Slow grouping-1	11307165	4024971	795373	1836199
Slow grouping-2	11065448	4394434	756444	1747382
Slow grouping-3	10762981	4565777	937424	1697526
Slow grouping-4	11113124	4248121	923894	1678569
Slow grouping-5	10869436	4579179	932843	1582250
Slow grouping-6	10800413	4647544	899054	1616697
Slow grouping-7	11083954	3880961	1066283	1932510
Slow grouping-8	11194633	4074627	881807	1812641
Slow grouping-9	10425715	5379813	815540	1342640
Slow grouping-10	11319698	3892758	965770	1785482
Slow grouping-11	11121926	4137643	938012	1766127
Slow grouping-12	11047767	4300247	871926	1743768
Slow grouping-13	10621582	4509236	1096424	1736466
Slow grouping-14	10836798	4243916	1043995	1838999
Slow grouping-15	11397072	4083156	881823	1601657
Slow grouping-16	11017593	4365833	989725	1590557
Slow grouping-17	10864256	3249923	1530170	2319359
Slow grouping-18	11016758	3450504	1337665	2158781
Slow grouping-19	10945381	4129805	1043410	1845112
Slow grouping-20	11043949	4205478	1046184	1668097
Slow grouping-21	10853300	4644671	822451	1643286
Slow grouping-22	11342968	3936715	953988	1730037
Slow grouping-23	11280671	3729901	891287	2061849
Slow grouping-24	11123243	3933404	993798	1913263
Slow grouping-25	11226122	4088524	928383	1720679
Slow grouping-26	11108989	4272526	912254	1669939
Slow grouping-27	10629708	4666426	1050757	1616817
Slow grouping-28	11328921	3926099	1018920	1689768
Slow grouping-29	11384522	4088702	871067	1619417
Slow grouping-30	11220500	3913681	976619	1852908
Slow grouping-31	11595524	3929691	880793	1557700
Slow grouping-32	11206065	4185146	972928	1599569
Slow grouping-33	10946656	4523088	929253	1564711
Slow grouping-34	11069741	4378283	804833	1710851
Slow grouping-35	11042309	4343550	915090	1662759
Slow grouping-36	10937375	4285146	999904	1741283
Slow grouping-37	11216304	4059949	977885	1709570
Slow grouping-38	11121788	4126878	970964	1744078
Slow grouping-39	10834480	4269547	1027372	1832309
Slow grouping-40	11143164	4319130	980027	1521387
Slow grouping-41	11107705	4398433	848481	1609089
Slow grouping-42	11157223	4304467	929571	1572447
Slow grouping-43	11341134	4183669	786762	1652143
Slow grouping-44	10958560	4320607	985281	1699260
Slow grouping-45	11271016	4240104	819803	1632785
Slow grouping-46	11006034	4232480	1019086	1706108
Slow grouping-47	11140978	3786433	1207663	1828634
Slow grouping-48	11039545	4399860	951601	1572702
Slow grouping-49	11151548	4479210	832948	1500002
Slow grouping-50	11268876	4294710	861361	1538761
Slow grouping-51	11113484	4236889	917337	1695998
Slow grouping-52	10811859	4648322	956131	1547396
Slow grouping-53	10967542	4332980	881608	1781578
Slow grouping-54	11137216	4326746	921448	1578298
Slow grouping-55	10956277	4235159	1094532	1677740
Slow grouping-56	11021871	4428741	870881	1642215
Slow grouping-57	11086269	4044493	1022230	1810716
Slow grouping-58	11138046	4259006	915135	1651521
Slow grouping-59	11173182	3437783	1436376	1916367
Slow grouping-60	11187087	4117956	933272	1725393
Slow grouping-61	11036380	4207559	999325	1720444
Slow grouping-62	11112344	4196581	919741	1735042
Slow grouping-63	11290924	4116966	981603	1574215
Slow grouping-64	10874019	4286781	947377	1855531
Slow grouping-65	10975002	4053949	1045368	1889389
Slow grouping-66	11213084	3947711	1054015	1748898
Slow grouping-67	11340145	4266979	800912	1555672
Slow grouping-68	11008811	4429606	855423	1669868
Slow grouping-69	11418071	3914988	913758	1716891
Slow grouping-70	11118393	4012608	961708	1870999
Slow grouping-71	11276503	3981019	1021178	1685008
Slow grouping-72	10996263	4192850	1006466	1768129
Slow grouping-73	10572435	4785543	984527	1621203
Slow grouping-74	11191101	4083145	954243	1735219
Slow grouping-75	11168839	4192631	935150	1667088
Slow grouping-76	11086619	4150018	978471	1748600
Slow grouping-77	10831237	4491656	943943	1696872
Slow grouping-78	11223489	4511990	732118	1496111
Slow grouping-79	11171367	4064778	971993	1755570
Slow grouping-80	11113898	4400957	846357	1602496
HOM_REF: number of pure genotypes consistent with the reference genome; HET: number of heterozygous genotypes; UNKNOWN: number of unknown genotypes; HOM_ALT: number of pure genotypes that do not agree with the reference genome

## Sheet: Sheet3
Pos	Trait	Chr	Ref	Alt	Trait	Beta	SE	Pvalue
47461202	body_heigh	7	A	T	body_heigh	2.66936	1.19424	0.0268062
					Body_mass	26.5162	10.0757	0.00933815
					Total_body_length	7.16072	2.42503	0.00362954
					Caudal_fin_heigh	0.761217	0.359526	0.0358019
47463393	Body_mass	7	C	T	Body_mass	30.4736	10.6072	0.00462648
					Total_body_length	8.10889	2.55274	0.00179265
					Caudal_fin_heigh	0.851926	0.379358	0.02611
47463395	Body_mass	7	G	C	Body_mass	30.4736	10.6072	0.00462648
					Total_body_length	8.10889	2.55274	0.00179265
					Caudal_fin_heigh	0.851926	0.379358	0.02611
47463402	Body_mass	7	A	G	Body_mass	30.4736	10.6072	0.00462648
					Total_body_length	8.10889	2.55274	0.00179265
					Caudal_fin_heigh	0.851926	0.379358	0.02611
47463411	body_heigh	7	G	A	body_heigh	2.53197	1.26777	0.0475216
					Body_mass	30.2617	10.6248	0.00498187
					Total_body_length	7.91062	2.56002	0.00236535
					Caudal_fin_heigh	0.819329	0.380296	0.03272
47463492	body_heigh	7	G	C	body_heigh	2.68995	1.26786	0.0354273
					Body_mass	31.049	10.6289	0.00399808
					Total_body_length	8.41203	2.55438	0.00122249
					Caudal_fin_heigh	0.883097	0.380039	0.0214157
47463496	body_heigh	7	T	G	body_heigh	2.70876	1.25821	0.0328462
					Body_mass	31.4323	10.541	0.00331879
					Total_body_length	8.43585	2.53421	0.00108541
					Caudal_fin_heigh	0.903768	0.376897	0.017655
47463517	body_heigh	7	A	G	body_heigh	2.67342	1.26808	0.036588
					Body_mass	30.4076	10.6407	0.00484272
					Total_body_length	8.13101	2.56014	0.0017958
					Caudal_fin_heigh	0.873179	0.380184	0.0229477
47463591	body_heigh	7	C	T	body_heigh	2.77912	1.26449	0.029417
					Body_mass	30.9768	10.6118	0.00402351
					Total_body_length	8.91566	2.53903	0.000581118
					Caudal_fin_heigh	0.881938	0.379408	0.0213712
47463650	body_heigh	7	T	C	body_heigh	2.9396	1.27411	0.0223434
					Body_mass	32.7162	10.6812	0.00257681
					Total_body_length	9.36242	2.55392	0.00033617
					Caudal_fin_heigh	0.949245	0.381972	0.0139925
47463697	body_heigh	7	C	T	body_heigh	2.61436	1.26671	0.0406632
					Body_mass	27.4344	10.6733	0.0110824
					Total_body_length	8.10833	2.5561	0.00181836
					Caudal_fin_heigh	0.890176	0.379286	0.0201668
47463707	body_heigh	7	A	C	body_heigh	2.64935	1.25664	0.0365845
					Body_mass	25.7741	10.6176	0.0163272
					Total_body_length	7.46753	2.54845	0.00388935
					Caudal_fin_heigh	0.809659	0.377537	0.033515
47463830	body_heigh	7	T	C	body_heigh	3.07573	1.20696	0.0117778
					Body_mass	31.659	10.1435	0.00214269
					Total_body_length	9.40764	2.41585	0.000145108
					Caudal_fin_heigh	1.08137	0.360028	0.00310341
47464087	body_heigh	7	G	A	body_heigh	2.75971	1.24843	0.0285041
					Body_mass	31.8384	10.4552	0.00272497
					Total_body_length	8.25183	2.51907	0.00129532
					Caudal_fin_heigh	0.854955	0.374887	0.0239105
47464098	body_heigh	7	G	A	body_heigh	2.70217	1.23769	0.0304943
					Body_mass	32.0845	10.3512	0.00229474
					Total_body_length	7.91716	2.5018	0.00186337
					Caudal_fin_heigh	0.791617	0.372302	0.0350337
47464125	body_heigh	7	A	C	body_heigh	2.66332	1.24975	0.0346301
					Body_mass	31.3629	10.4643	0.0031661
					Total_body_length	7.68953	2.53031	0.00277885
					Caudal_fin_heigh	0.801938	0.375627	0.0343086
47464126	body_heigh	7	A	T	body_heigh	2.90491	1.23757	0.0201509
					Body_mass	32.5234	10.3664	0.00203387
					Total_body_length	7.88431	2.50825	0.00199525
					Caudal_fin_heigh	0.871038	0.372014	0.0204594
47464127	body_heigh	7	G	A	body_heigh	2.66332	1.24975	0.0346301
					Body_mass	31.3629	10.4643	0.0031661
					Total_body_length	7.68953	2.53031	0.00277885
					Caudal_fin_heigh	0.801938	0.375627	0.0343086
47464189	body_heigh	7	T	G	body_heigh	2.81262	1.23613	0.02423
					Body_mass	31.3524	10.3654	0.00290545
					Total_body_length	8.09073	2.49829	0.00146459
					Caudal_fin_heigh	0.865779	0.371256	0.0209612
47464229	body_heigh	7	C	T	body_heigh	3.65978	1.24074	0.00366483
					Body_mass	40.6693	10.3206	0.000121751
					Total_body_length	10.4318	2.48223	4.40083e-05
					Caudal_fin_heigh	1.01659	0.374433	0.00736449
47464414	body_heigh	7	C	T	body_heigh	3.12822	1.18752	0.00927105
					Body_mass	35.0971	9.91126	0.000523793
					Total_body_length	9.23875	2.38088	0.000152792
					Caudal_fin_heigh	0.990011	0.356086	0.00609181
47464438	body_heigh	7	T	C	body_heigh	3.74126	1.14463	0.00132663
					Body_mass	41.4673	9.47959	2.20242e-05
					Total_body_length	10.6224	2.27711	6.53999e-06
					Caudal_fin_heigh	0.885839	0.348435	0.0119732
47464443	body_heigh	7	C	T	body_heigh	3.72356	1.12437	0.00114941
					Body_mass	41.6579	9.29472	1.41402e-05
					Total_body_length	10.392	2.2402	7.30574e-06
					Caudal_fin_heigh	0.913062	0.341861	0.00835766
47464467	body_heigh	7	T	C	body_heigh	3.93456	1.10049	0.000464453
					Body_mass	44.4274	9.04389	2.22834e-06
					Total_body_length	11.4529	2.16584	4.05928e-07
					Caudal_fin_heigh	0.983312	0.334886	0.00381843
47464877	Body_mass	7	T	A	Body_mass	27.0371	10.582	0.0115634
					Total_body_length	7.09429	2.55139	0.00608634
					Caudal_fin_heigh	0.805848	0.377038	0.0341113
47464883	Body_mass	7	T	C	Body_mass	29.2023	10.6436	0.00677873
					Total_body_length	7.72938	2.56352	0.00299361
					Caudal_fin_heigh	0.853928	0.379814	0.0259413
47464938	body_heigh	7	A	G	body_heigh	2.55195	1.25792	0.044167
					Body_mass	29.8147	10.5504	0.00532362
					Total_body_length	7.95455	2.5391	0.00206387
					Caudal_fin_heigh	0.785308	0.377862	0.0392994
47464958	body_heigh	7	T	C	body_heigh	2.55195	1.25792	0.044167
					Body_mass	29.8147	10.5504	0.00532362
					Total_body_length	7.95455	2.5391	0.00206387
					Caudal_fin_heigh	0.785308	0.377862	0.0392994
47464962	body_heigh	7	G	C	body_heigh	2.55195	1.25792	0.044167
					Body_mass	29.8147	10.5504	0.00532362
					Total_body_length	7.95455	2.5391	0.00206387
					Caudal_fin_heigh	0.785308	0.377862	0.0392994
47465005	Body_mass	7	A	G	Body_mass	25.1196	10.4723	0.0176196
					Total_body_length	7.11243	2.51705	0.00532731
					Caudal_fin_heigh	0.756903	0.372759	0.0439781
47465403	body_heigh	7	G	A	body_heigh	2.97484	1.23147	0.016846
					Body_mass	33.9652	10.2936	0.00119647
					Total_body_length	9.04088	2.47282	0.00034823
					Caudal_fin_heigh	0.972877	0.36889	0.00919157
47465406	body_heigh	7	T	C	body_heigh	2.97484	1.23147	0.016846
					Body_mass	33.9652	10.2936	0.00119647
					Total_body_length	9.04088	2.47282	0.00034823
					Caudal_fin_heigh	0.972877	0.36889	0.00919157
47465424	body_heigh	7	G	T	body_heigh	2.59476	1.24605	0.0389185
					Body_mass	34.6845	10.3577	0.00101535
					Total_body_length	8.63124	2.50131	0.0007173
					Caudal_fin_heigh	0.920795	0.372502	0.0144993
47465433	body_heigh	7	A	G	body_heigh	2.49535	1.25681	0.0488232
					Body_mass	33.6595	10.4611	0.00156862
					Total_body_length	8.30838	2.52809	0.00125021
					Caudal_fin_heigh	0.885168	0.37591	0.0197652
47465455	Body_mass	7	A	G	Body_mass	27.8314	10.4748	0.00869357
					Total_body_length	7.21432	2.52638	0.00487302
					Caudal_fin_heigh	0.789806	0.373941	0.0362494
47465456	Body_mass	7	T	G	Body_mass	25.5264	10.3548	0.0147641
					Total_body_length	6.77229	2.49595	0.00740076
					Caudal_fin_heigh	0.730026	0.369182	0.0497346
47465467	body_heigh	7	A	T	body_heigh	2.54391	1.25619	0.0445408
					Body_mass	29.967	10.532	0.00502467
					Total_body_length	7.83893	2.53756	0.0023721
					Caudal_fin_heigh	0.836605	0.376614	0.0277464
47465515	Body_mass	7	T	A	Body_mass	30.2473	10.6435	0.00507743
					Total_body_length	7.89958	2.56472	0.00244125
					Caudal_fin_heigh	0.823587	0.380884	0.0320992
47465525	Body_mass	7	C	T	Body_mass	29.3722	10.3677	0.00521201
					Total_body_length	7.60878	2.49951	0.00273445
					Caudal_fin_heigh	0.826049	0.370624	0.0272378
47475904	Body_mass	7	T	C	Body_mass	46.8248	22.4215	0.0383664
47717491	Body_mass	7	C	T	Body_mass	21.6924	10.3363	0.0374372
					Total_body_length	5.09385	2.50327	0.0435348
47722279	Caudal_fin_heigh	7	A	C	Caudal_fin_heigh	-1.78052	0.738613	0.0170735
47744475	body_heigh	7	A	G	body_heigh	2.86243	1.3962	0.0420021
					Body_mass	32.7898	11.7189	0.00578183
					Total_body_length	8.43922	2.82659	0.00328053
47760164	Body_mass	7	T	C	Body_mass	31.1009	11.5096	0.00764154
					Total_body_length	8.71092	2.76321	0.00193762
					Caudal_fin_heigh	1.17545	0.406328	0.00435667
47760167	Body_mass	7	T	A	Body_mass	29.3643	11.428	0.0111091
					Total_body_length	8.30362	2.74421	0.00289507
					Caudal_fin_heigh	1.07927	0.404096	0.00835844

## Sheet: Sheet4
Sample	Raw Reads No	Raw Bases(bp)	Clean_Reads	Clean Reads(%)	Total_Mapped	GC(%)	Q30(%)
FM_1	60524354	9139177454	59781686	98.77	57309915 (95.87%)	48.03	97.43
FM_2	46247140	6983318140	45630212	98.67	43821739 (96.04%)	47.63	97.18
FM_3	48062040	7257368040	47450928	98.73	45469390 (95.82%)	47.55	97.13
FF_1	45089992	6808588792	44548404	98.8	42737261 (95.93%)	47.94	97.16
FF_2	77216254	11659654354	76212354	98.7	73067141 (95.87%)	47.76	97.27
FF_3	64621024	9757774624	63897990	98.88	61185474 (95.75%)	47.25	97.55
SM_1	60320860	9108449860	59541502	98.71	57126665 (95.94%)	48.31	97.21
SM_2	61019196	9213898596	60247154	98.73	57800111 (95.94%)	48.02	97.23
SM_3	67037548	10122669748	66202508	98.75	63424683 (95.80%)	48.12	97.24
SF_1	38792018	5857594718	38222132	98.53	36302409 (94.98%)	47.25	96.16
SF_2	68909138	10405279838	68047688	98.75	65502007 (96.26%)	49.36	97.15
SF_3	62525206	9441306106	61805102	98.85	59457678 (96.20%)	48.5	97.44

## Sheet: Sheet5
GO.ID	Category	Term	List	Total	Pvalue	gene
GO:0016790	MF	thiolester hydrolase activity	4	23	0.000768555	LOC100702233;LOC100703170;LOC100707085;LOC102079261
GO:0014823	BP	response to activity	3	10	0.000782995	epo;Mb;metrnl
GO:0016459	CC	myosin complex	5	43	0.00105954	LOC100701798;LOC100702068;LOC100711599;LOC102083013;LOC106098811
GO:0005576	CC	extracellular region	25	733	0.00165467	adamts16;anos1;edn1;epo;LOC100693354;LOC100697225;LOC100699713;LOC100700187;LOC100701484;LOC100704840;LOC100706323;LOC100707733;LOC100708542;LOC100709003;LOC102077503;LOC102078176;LOC102080994;LOC102083100;LOC106098416;LOC109195104;LOC109202892;mmp19;smpdl3b;vwf;wnt9a
GO:0051098	BP	regulation of binding	2	4	0.0021956	ccpg1;LOC100696148
GO:0005506	MF	iron ion binding	7	103	0.00298664	LOC100693469;LOC100696185;LOC100698983;LOC100705229;LOC109201892;LOC109202003;p4ha1
GO:0051015	MF	actin filament binding	5	56	0.00369045	LOC100701798;LOC100702068;LOC100711599;LOC102083013;LOC106098811
GO:0044421	CC	extracellular region part	12	273	0.0042656	LOC100700187;LOC100701484;LOC100704840;LOC100707733;LOC100708542;LOC100709003;LOC102077503;LOC102078176;LOC102083100;LOC109195104;mmp19;smpdl3b
GO:0046716	BP	muscle cell cellular homeostasis	2	6	0.00534977	adssl1;LOC100711101
GO:0003779	MF	actin binding	9	176	0.00546772	LOC100701798;LOC100702068;LOC100702311;LOC100711599;LOC102083013;LOC106098811;mtss1;spire2;twf2
GO:0006790	BP	sulfur compound metabolic process	7	110	0.0055215	LOC100690298;LOC100695721;LOC100697074;LOC100703170;LOC100705436;LOC100707085;LOC102079261
GO:0016702	MF	oxidoreductase activity, acting on single donors with incorporation of molecular oxygen, incorporation of two atoms of oxygen	3	21	0.00651796	LOC100698224;LOC100698983;p4ha1
GO:0016701	MF	oxidoreductase activity, acting on single donors with incorporation of molecular oxygen	3	22	0.0074454	LOC100698224;LOC100698983;p4ha1
GO:0005125	MF	cytokine activity	5	67	0.00792579	LOC100699713;LOC100700187;LOC100704840;LOC100708542;LOC106098416
GO:0051186	BP	cofactor metabolic process	9	181	0.00871876	LOC100690298;LOC100695721;LOC100695852;LOC100697074;LOC100697245;LOC100703170;LOC100704840;LOC100707085;LOC102079261
GO:0005615	CC	extracellular space	10	227	0.00872933	LOC100700187;LOC100701484;LOC100704840;LOC100707733;LOC100708542;LOC100709003;LOC102078176;LOC102083100;LOC109195104;smpdl3b
GO:0140103	MF	catalytic activity, acting on a glycoprotein	2	8	0.00888885	b4galnt4;LOC100705155
GO:0007340	BP	acrosome reaction	2	8	0.00973373	LOC100701484;plcd4
GO:0022804	MF	active transmembrane transporter activity	9	194	0.0100956	abcb10;LOC100694151;LOC100699061;LOC100700766;LOC100701831;LOC100704714;LOC100704783;slc1a5;slc6a2
GO:0030553	MF	cGMP binding	2	9	0.01129	LOC100695749;LOC100696010
GO:0072376	BP	protein activation cascade	3	27	0.0149816	f13a1;LOC100697225;LOC100709003
GO:0003774	MF	motor activity	5	79	0.0154949	LOC100701798;LOC100702068;LOC100711599;LOC102083013;LOC106098811
GO:0048593	BP	camera-type eye morphogenesis	5	76	0.015947	adamts16;bcl6;irx2;LOC100702189;LOC100707272
GO:0015293	MF	symporter activity	5	80	0.0162866	LOC100699061;LOC100700766;LOC100704783;slc1a5;slc6a2
GO:0000159	CC	protein phosphatase type 2A complex	2	11	0.0164481	LOC100705319;ppp2r5a
GO:0006637	BP	acyl-CoA metabolic process	3	28	0.0165442	LOC100703170;LOC100707085;LOC102079261
GO:0035383	BP	thioester metabolic process	3	28	0.0165442	LOC100703170;LOC100707085;LOC102079261
GO:0015629	CC	actin cytoskeleton	5	82	0.017022	LOC100701798;LOC100702068;LOC100711599;LOC102083013;LOC106098811
GO:0019725	BP	cellular homeostasis	5	78	0.0176702	adssl1;LOC100694151;LOC100711101;LOC109202003;LOC109202892
GO:0006732	BP	coenzyme metabolic process	6	107	0.0177896	LOC100695852;LOC100697074;LOC100703170;LOC100704840;LOC100707085;LOC102079261
GO:0005903	CC	brush border	1	1	0.0183173	LOC100702543
GO:0031526	CC	brush border membrane	1	1	0.0183173	LOC100702543
GO:0032869	BP	cellular response to insulin stimulus	2	11	0.018402	LOC100704325;slc2a12
GO:0003914	MF	DNA (6-4) photolyase activity	1	1	0.0185305	LOC100694290
GO:0004052	MF	arachidonate 12-lipoxygenase activity	1	1	0.0185305	LOC100698983
GO:0004347	MF	glucose-6-phosphate isomerase activity	1	1	0.0185305	LOC100704840
GO:0004656	MF	procollagen-proline 4-dioxygenase activity	1	1	0.0185305	p4ha1
GO:0005128	MF	erythropoietin receptor binding	1	1	0.0185305	epo
GO:0030274	MF	LIM domain binding	1	1	0.0185305	LOC100706951
GO:0031545	MF	peptidyl-proline 4-dioxygenase activity	1	1	0.0185305	p4ha1
GO:0034584	MF	piRNA binding	1	1	0.0185305	piwil1
GO:0050501	MF	hyaluronan synthase activity	1	1	0.0185305	has2
GO:0010039	BP	response to iron ion	1	1	0.0194299	LOC100702543
GO:0018026	BP	peptidyl-lysine monomethylation	1	1	0.0194299	setd6
GO:0030213	BP	hyaluronan biosynthetic process	1	1	0.0194299	has2
GO:0034769	BP	basement membrane disassembly	1	1	0.0194299	adamts16
GO:0043388	BP	positive regulation of DNA binding	1	1	0.0194299	LOC100696148
GO:0044381	BP	glucose import in response to insulin stimulus	1	1	0.0194299	slc2a12
GO:0051099	BP	positive regulation of binding	1	1	0.0194299	LOC100696148
GO:0051101	BP	regulation of DNA binding	1	1	0.0194299	LOC100696148
GO:0055005	BP	ventricular cardiac myofibril assembly	1	1	0.0194299	LOC106098811
GO:0071711	BP	basement membrane organization	1	1	0.0194299	adamts16
GO:1902254	BP	negative regulation of intrinsic apoptotic signaling pathway by p53 class mediator	1	1	0.0194299	bcl6
GO:1904424	BP	regulation of GTP binding	1	1	0.0194299	ccpg1
GO:1904475	BP	regulation of Ras GTPase binding	1	1	0.0194299	ccpg1
GO:1905097	BP	regulation of guanyl-nucleotide exchange factor activity	1	1	0.0194299	ccpg1
GO:2001106	BP	regulation of Rho guanyl-nucleotide exchange factor activity	1	1	0.0194299	ccpg1
GO:0032868	BP	response to insulin	2	12	0.0218034	LOC100704325;slc2a12
GO:0060042	BP	retina morphogenesis in camera-type eye	4	56	0.0231183	bcl6;irx2;LOC100702189;LOC100707272
GO:0015662	MF	ATPase activity, coupled to transmembrane movement of ions, phosphorylative mechanism	2	13	0.0233011	LOC100694151;LOC100701831
GO:0030551	MF	cyclic nucleotide binding	2	13	0.0233011	LOC100695749;LOC100696010
GO:0006631	BP	fatty acid metabolic process	4	57	0.0244971	LOC100702233;LOC100703170;LOC100707085;LOC102079261
GO:0030239	BP	myofibril assembly	3	33	0.025681	capn3;LOC106098811;prox1
GO:0061061	BP	muscle structure development	7	149	0.0260386	adssl1;capn3;LOC100694151;LOC100696148;LOC100711101;LOC106098811;prox1
GO:0030018	CC	Z disc	2	14	0.0262559	kbtbd13;LOC100707522
GO:0010927	BP	cellular component assembly involved in morphogenesis	3	34	0.0277737	capn3;LOC106098811;prox1
GO:0033865	BP	nucleoside bisphosphate metabolic process	3	34	0.0277737	LOC100703170;LOC100707085;LOC102079261
GO:0033875	BP	ribonucleoside bisphosphate metabolic process	3	34	0.0277737	LOC100703170;LOC100707085;LOC102079261
GO:0034032	BP	purine nucleoside bisphosphate metabolic process	3	34	0.0277737	LOC100703170;LOC100707085;LOC102079261
GO:0006952	BP	defense response	7	152	0.0286234	LOC100697225;LOC100704464;LOC100705483;LOC100708542;LOC106098416;metrnl;ptx3
GO:0030203	BP	glycosaminoglycan metabolic process	2	14	0.0293093	has2;LOC100705483
GO:0008287	CC	protein serine/threonine phosphatase complex	2	15	0.0299366	LOC100705319;ppp2r5a
GO:1903293	CC	phosphatase complex	2	15	0.0299366	LOC100705319;ppp2r5a
GO:0022857	MF	transmembrane transporter activity	22	776	0.0300522	abcb10;best3;clcn5;grin2a;kcnk5;kcnk6;LOC100691500;LOC100694151;LOC100699061;LOC100700766;LOC100701765;LOC100701831;LOC100701993;LOC100702855;LOC100704714;LOC100704783;LOC100709367;slc1a5;slc29a3;slc2a12;slc41a2;slc6a2
GO:0055085	BP	transmembrane transport	23	785	0.0303611	abcb10;clcn5;grin2a;kcnk5;kcnk6;LOC100691500;LOC100693924;LOC100694151;LOC100699061;LOC100700766;LOC100701765;LOC100701831;LOC100701993;LOC100702855;LOC100704714;LOC100704783;LOC100707050;LOC100709367;slc1a5;slc29a3;slc2a12;slc41a2;slc6a2
GO:0030036	BP	actin cytoskeleton organization	7	154	0.0304401	capn3;LOC100702311;LOC106098811;mtss1;prox1;spire2;twf2
GO:0010608	BP	posttranscriptional regulation of gene expression	4	61	0.0305029	disp2;LOC100689762;LOC100707050;piwil1
GO:0044877	MF	protein-containing complex binding	6	127	0.0306563	LOC100701798;LOC100702068;LOC100704325;LOC100711599;LOC102083013;LOC106098811
GO:0030029	BP	actin filament-based process	7	155	0.0313771	capn3;LOC100702311;LOC106098811;mtss1;prox1;spire2;twf2
GO:0008009	MF	chemokine activity	3	38	0.0328837	LOC100699713;LOC100700187;LOC106098416
GO:0008138	MF	protein tyrosine/serine/threonine phosphatase activity	3	38	0.0328837	dusp13;dusp4;LOC100702311
GO:0042379	MF	chemokine receptor binding	3	38	0.0328837	LOC100699713;LOC100700187;LOC106098416
GO:0014706	BP	striated muscle tissue development	5	92	0.0332136	adssl1;LOC100694151;LOC100711101;LOC106098811;ndrg4
GO:0006022	BP	aminoglycan metabolic process	2	15	0.0333933	has2;LOC100705483
GO:0008081	MF	phosphoric diester hydrolase activity	4	66	0.0338302	LOC100695749;LOC100696010;plcd4;smpdl3b
GO:0060537	BP	muscle tissue development	5	94	0.0359584	adssl1;LOC100694151;LOC100711101;LOC106098811;ndrg4
GO:0000811	CC	GINS complex	1	2	0.0363012	gins3
GO:0031261	CC	DNA replication preinitiation complex	1	2	0.0363012	gins3
GO:0031528	CC	microvillus membrane	1	2	0.0363012	LOC100709319
GO:0035658	CC	Mon1-Ccz1 complex	1	2	0.0363012	rmc1
GO:0000293	MF	ferric-chelate reductase activity	1	2	0.0367194	LOC100702543
GO:0003870	MF	5-aminolevulinate synthase activity	1	2	0.0367194	LOC100697245
GO:0004019	MF	adenylosuccinate synthase activity	1	2	0.0367194	adssl1
GO:0004372	MF	glycine hydroxymethyltransferase activity	1	2	0.0367194	LOC100695852
GO:0004373	MF	glycogen (starch) synthase activity	1	2	0.0367194	gys2
GO:0005024	MF	transforming growth factor beta-activated receptor activity	1	2	0.0367194	LOC100712573
GO:0005026	MF	transforming growth factor beta receptor activity, type II	1	2	0.0367194	LOC100712573
GO:0008113	MF	peptide-methionine (S)-S-oxide reductase activity	1	2	0.0367194	LOC100706411
GO:0016749	MF	N-succinyltransferase activity	1	2	0.0367194	LOC100697245
GO:0019798	MF	procollagen-proline dioxygenase activity	1	2	0.0367194	p4ha1
GO:0030298	MF	receptor signaling protein tyrosine kinase activator activity	1	2	0.0367194	alkal2
GO:0031172	MF	ornithine N5-monooxygenase activity	1	2	0.0367194	LOC100703531
GO:0031543	MF	peptidyl-proline dioxygenase activity	1	2	0.0367194	p4ha1
GO:0033842	MF	N-acetyl-beta-glucosaminyl-glycoprotein 4-beta-N-acetylgalactosaminyltransferase activity	1	2	0.0367194	b4galnt4
GO:0090560	MF	2-(3-amino-3-carboxypropyl)histidine synthase activity	1	2	0.0367194	LOC100707050
GO:0071375	BP	cellular response to peptide hormone stimulus	2	16	0.0376847	LOC100704325;slc2a12
GO:1901653	BP	cellular response to peptide	2	16	0.0376847	LOC100704325;slc2a12
GO:0031674	CC	I band	2	17	0.0378642	kbtbd13;LOC100707522
GO:0006684	BP	sphingomyelin metabolic process	1	2	0.0384843	smpdl3b
GO:0006685	BP	sphingomyelin catabolic process	1	2	0.0384843	smpdl3b
GO:0007100	BP	mitotic centrosome separation	1	2	0.0384843	LOC100701289
GO:0009249	BP	protein lipoylation	1	2	0.0384843	lipt1
GO:0010084	BP	specification of animal organ axis polarity	1	2	0.0384843	LOC100694151
GO:0014850	BP	response to muscle activity	1	2	0.0384843	metrnl
GO:0019264	BP	glycine biosynthetic process from serine	1	2	0.0384843	LOC100695852
GO:0044208	BP	'de novo' AMP biosynthetic process	1	2	0.0384843	adssl1
GO:0050873	BP	brown fat cell differentiation	1	2	0.0384843	metrnl
GO:0051299	BP	centrosome separation	1	2	0.0384843	LOC100701289
GO:0060052	BP	neurofilament cytoskeleton organization	1	2	0.0384843	LOC100701289
GO:0090335	BP	regulation of brown fat cell differentiation	1	2	0.0384843	metrnl
GO:0090336	BP	positive regulation of brown fat cell differentiation	1	2	0.0384843	metrnl
GO:1902253	BP	regulation of intrinsic apoptotic signaling pathway by p53 class mediator	1	2	0.0384843	bcl6
GO:0005215	MF	transporter activity	22	797	0.0387409	abcb10;best3;clcn5;grin2a;kcnk5;kcnk6;LOC100691500;LOC100694151;LOC100699061;LOC100700766;LOC100701765;LOC100701831;LOC100701993;LOC100702855;LOC100704714;LOC100704783;LOC100709367;slc1a5;slc29a3;slc2a12;slc41a2;slc6a2
GO:0015698	BP	inorganic anion transport	5	96	0.0388394	best3;clcn5;LOC100700766;LOC100704714;LOC100704783
GO:0048592	BP	eye morphogenesis	5	96	0.0388394	adamts16;bcl6;irx2;LOC100702189;LOC100707272
GO:0015291	MF	secondary active transmembrane transporter activity	6	136	0.0407523	LOC100699061;LOC100700766;LOC100704714;LOC100704783;slc1a5;slc6a2
GO:0006730	BP	one-carbon metabolic process	2	17	0.0421742	LOC100695852;LOC100697074
GO:0007338	BP	single fertilization	2	17	0.0421742	LOC100701484;plcd4
GO:0009566	BP	fertilization	2	17	0.0421742	LOC100701484;plcd4
GO:0043434	BP	response to peptide hormone	2	17	0.0421742	LOC100704325;slc2a12
GO:1901652	BP	response to peptide	2	17	0.0421742	LOC100704325;slc2a12
GO:0097435	BP	supramolecular fiber organization	6	131	0.0422538	capn3;LOC100702311;LOC106098811;prox1;spire2;twf2
GO:0051246	BP	regulation of protein metabolic process	10	277	0.0436463	anos1;camk2n2;LOC100689762;LOC100705319;LOC100707050;LOC100709003;LOC102078176;LOC109195104;piwil1;ppp2r5a
GO:0008092	MF	cytoskeletal protein binding	10	291	0.0444288	LOC100701798;LOC100702068;LOC100702311;LOC100711599;LOC102083013;LOC106098811;mtss1;spire2;sybu;twf2
GO:0048519	BP	negative regulation of biological process	18	602	0.0446193	bcl6;camk2n2;disp2;LOC100691519;LOC100696738;LOC100702311;LOC100703709;LOC100707733;LOC100709003;LOC102078176;LOC109195104;metrnl;piwil1;prox1;rad9b;rgs11;rgs7;twf2
GO:0001666	BP	response to hypoxia	2	18	0.0468523	LOC100704325;Mb
GO:0031047	BP	gene silencing by RNA	2	18	0.0468523	disp2;piwil1
GO:0036293	BP	response to decreased oxygen levels	2	18	0.0468523	LOC100704325;Mb
GO:0042462	BP	eye photoreceptor cell development	2	18	0.0468523	LOC100702189;LOC100707272
GO:0070482	BP	response to oxygen levels	2	18	0.0468523	LOC100704325;Mb
GO:0031032	BP	actomyosin structure organization	3	42	0.0476495	capn3;LOC106098811;prox1
GO:0043603	BP	cellular amide metabolic process	11	321	0.0483499	eif2b5;LOC100689762;LOC100690298;LOC100695721;LOC100695852;LOC100703170;LOC100707050;LOC100707085;LOC102079261;piwil1;smpdl3b
GO:0016042	BP	lipid catabolic process	4	71	0.049016	LOC100697903;neu3e;plcd4;smpdl3b
GO:0060041	BP	retina development in camera-type eye	5	103	0.0500099	bcl6;irx2;LOC100702189;LOC100707272;tyrp1
GO:0005102	MF	signaling receptor binding	12	380	0.0503307	alkal2;epo;LOC100693354;LOC100694323;LOC100699713;LOC100700187;LOC100704325;LOC100704840;LOC100708542;LOC106098416;LOC109202892;wnt9a
GO:0005976	BP	polysaccharide metabolic process	2	19	0.0517103	gys2;phkb
GO:0005977	BP	glycogen metabolic process	2	19	0.0517103	gys2;phkb
GO:0006073	BP	cellular glucan metabolic process	2	19	0.0517103	gys2;phkb
GO:0006112	BP	energy reserve metabolic process	2	19	0.0517103	gys2;phkb
GO:0044042	BP	glucan metabolic process	2	19	0.0517103	gys2;phkb
GO:0044264	BP	cellular polysaccharide metabolic process	2	19	0.0517103	gys2;phkb
GO:0046148	BP	pigment biosynthetic process	2	19	0.0517103	LOC100697245;tyrp1
GO:0071417	BP	cellular response to organonitrogen compound	2	19	0.0517103	LOC100704325;slc2a12
GO:0048738	BP	cardiac muscle tissue development	3	44	0.0534648	LOC100711101;LOC106098811;ndrg4
GO:0044092	BP	negative regulation of molecular function	5	105	0.0535147	camk2n2;LOC100709003;LOC102078176;LOC109195104;prox1
GO:0017119	CC	Golgi transport complex	1	3	0.0539578	cog8
GO:0030896	CC	checkpoint clamp complex	1	3	0.0539578	rad9b
GO:0098862	CC	cluster of actin-based cell projections	1	3	0.0539578	LOC100702543
GO:0003913	MF	DNA photolyase activity	1	3	0.0545728	LOC100694290
GO:0004563	MF	beta-N-acetylhexosaminidase activity	1	3	0.0545728	hexb
GO:0008378	MF	galactosyltransferase activity	1	3	0.0545728	LOC100705155
GO:0008745	MF	N-acetylmuramoyl-L-alanine amidase activity	1	3	0.0545728	LOC100705483
GO:0016263	MF	glycoprotein-N-acetylgalactosamine 3-beta-galactosyltransferase activity	1	3	0.0545728	LOC100705155
GO:0016722	MF	oxidoreductase activity, oxidizing metal ions	1	3	0.0545728	LOC100702543
GO:0016723	MF	oxidoreductase activity, oxidizing metal ions, NAD or NADP as acceptor	1	3	0.0545728	LOC100702543
GO:0016748	MF	succinyltransferase activity	1	3	0.0545728	LOC100697245
GO:0019894	MF	kinesin binding	1	3	0.0545728	sybu
GO:0030296	MF	protein tyrosine kinase activator activity	1	3	0.0545728	alkal2
GO:0048531	MF	beta-1,3-galactosyltransferase activity	1	3	0.0545728	LOC100705155
GO:0102148	MF	N-acetyl-beta-D-galactosaminidase activity	1	3	0.0545728	hexb
GO:0006575	BP	cellular modified amino acid metabolic process	4	74	0.0555489	LOC100690298;LOC100695721;LOC100695852;LOC100709269
GO:0099023	CC	tethering complex	2	21	0.0557647	cog8;LOC100692806
GO:0006874	BP	cellular calcium ion homeostasis	2	20	0.0567395	LOC100694151;LOC109202892
GO:0016458	BP	gene silencing	2	20	0.0567395	disp2;piwil1
GO:0000270	BP	peptidoglycan metabolic process	1	3	0.0571705	LOC100705483
GO:0006167	BP	AMP biosynthetic process	1	3	0.0571705	adssl1
GO:0006545	BP	glycine biosynthetic process	1	3	0.0571705	LOC100695852
GO:0007286	BP	spermatid development	1	3	0.0571705	piwil1
GO:0009253	BP	peptidoglycan catabolic process	1	3	0.0571705	LOC100705483
GO:0016266	BP	O-glycan processing	1	3	0.0571705	LOC100705155
GO:0018065	BP	protein-cofactor linkage	1	3	0.0571705	lipt1
GO:0019511	BP	peptidyl-proline hydroxylation	1	3	0.0571705	p4ha1
GO:0021534	BP	cell proliferation in hindbrain	1	3	0.0571705	LOC100703503
GO:0021592	BP	fourth ventricle development	1	3	0.0571705	LOC100703503
GO:0034587	BP	piRNA metabolic process	1	3	0.0571705	piwil1
GO:0035999	BP	tetrahydrofolate interconversion	1	3	0.0571705	LOC100695852
GO:0043393	BP	regulation of protein binding	1	3	0.0571705	ccpg1
GO:0043433	BP	negative regulation of DNA-binding transcription factor activity	1	3	0.0571705	prox1
GO:0048515	BP	spermatid differentiation	1	3	0.0571705	piwil1
GO:0048823	BP	nucleate erythrocyte development	1	3	0.0571705	epo
GO:0048901	BP	anterior lateral line neuromast development	1	3	0.0571705	edn1
GO:0050728	BP	negative regulation of inflammatory response	1	3	0.0571705	metrnl
GO:0050909	BP	sensory perception of taste	1	3	0.0571705	LOC100708260
GO:0055015	BP	ventricular cardiac muscle cell development	1	3	0.0571705	LOC106098811
GO:0065001	BP	specification of axis polarity	1	3	0.0571705	LOC100694151
GO:0099174	BP	regulation of presynapse organization	1	3	0.0571705	slitrk6
GO:1901797	BP	negative regulation of signal transduction by p53 class mediator	1	3	0.0571705	bcl6
GO:1905606	BP	regulation of presynapse assembly	1	3	0.0571705	slitrk6
GO:2000574	BP	regulation of microtubule motor activity	1	3	0.0571705	LOC100701289
GO:0055002	BP	striated muscle cell development	4	75	0.0578261	adssl1;capn3;LOC106098811;prox1
GO:0006417	BP	regulation of translation	3	46	0.0596045	LOC100689762;LOC100707050;piwil1
GO:0034248	BP	regulation of cellular amide metabolic process	3	46	0.0596045	LOC100689762;LOC100707050;piwil1
GO:0048523	BP	negative regulation of cellular process	15	497	0.0596565	bcl6;camk2n2;LOC100691519;LOC100696738;LOC100702311;LOC100703709;LOC100707733;LOC100709003;LOC102078176;LOC109195104;prox1;rad9b;rgs11;rgs7;twf2
GO:0031076	BP	embryonic camera-type eye development	2	21	0.0619314	adamts16;LOC100707272
GO:0072503	BP	cellular divalent inorganic cation homeostasis	2	21	0.0619314	LOC100694151;LOC109202892
GO:0006950	BP	response to stress	16	542	0.0619637	f13a1;fance;LOC100694290;LOC100696148;LOC100697225;LOC100704325;LOC100704464;LOC100705483;LOC100706323;LOC100708542;LOC106098416;Mb;metrnl;ptx3;rad9b;vwf
GO:0030833	BP	regulation of actin filament polymerization	3	47	0.0627933	LOC100702311;spire2;twf2
GO:0032787	BP	monocarboxylic acid metabolic process	5	110	0.0628876	LOC100702233;LOC100703170;LOC100704840;LOC100707085;LOC102079261
GO:0043010	BP	camera-type eye development	6	145	0.0632427	adamts16;bcl6;irx2;LOC100702189;LOC100707272;tyrp1
GO:0004722	MF	protein serine/threonine phosphatase activity	3	50	0.0651515	dusp13;LOC100702311;ublcp1
GO:0005126	MF	cytokine receptor binding	4	82	0.0656139	epo;LOC100699713;LOC100700187;LOC106098416
GO:0006956	BP	complement activation	2	22	0.0672779	LOC100697225;LOC100709003
GO:0048821	BP	erythrocyte development	2	22	0.0672779	epo;LOC100697245
GO:0052547	BP	regulation of peptidase activity	4	79	0.0674267	anos1;LOC100709003;LOC102078176;LOC109195104
GO:0030001	BP	metal ion transport	10	300	0.0674779	kcnk5;kcnk6;LOC100691500;LOC100694151;LOC100700766;LOC100701765;LOC100701831;LOC100701993;LOC100707050;LOC109202003
GO:0004857	MF	enzyme inhibitor activity	5	118	0.0681733	anos1;camk2n2;LOC100709003;LOC102078176;LOC109195104
GO:0006875	BP	cellular metal ion homeostasis	3	49	0.0694029	LOC100694151;LOC109202003;LOC109202892
GO:0008064	BP	regulation of actin polymerization or depolymerization	3	49	0.0694029	LOC100702311;spire2;twf2
GO:0030832	BP	regulation of actin filament length	3	49	0.0694029	LOC100702311;spire2;twf2
GO:0035050	BP	embryonic heart tube development	4	80	0.0699485	LOC100694151;LOC100696148;LOC106098811;ndrg4
GO:0048880	BP	sensory system development	8	224	0.0705504	adamts16;bcl6;edn1;irx2;LOC100702189;LOC100707272;prox1;tyrp1
GO:0031253	CC	cell projection membrane	2	24	0.070749	LOC100702543;LOC100709319
GO:0009295	CC	nucleoid	1	4	0.0712931	LOC102081219
GO:0033017	CC	sarcoplasmic reticulum membrane	1	4	0.0712931	LOC100701831
GO:0033162	CC	melanosome membrane	1	4	0.0712931	tyrp1
GO:0042645	CC	mitochondrial nucleoid	1	4	0.0712931	LOC102081219
GO:0045009	CC	chitosome	1	4	0.0712931	tyrp1
GO:0090741	CC	pigment granule membrane	1	4	0.0712931	tyrp1
GO:0032268	BP	regulation of cellular protein metabolic process	9	264	0.0720256	camk2n2;LOC100689762;LOC100705319;LOC100707050;LOC100709003;LOC102078176;LOC109195104;piwil1;ppp2r5a
GO:0004478	MF	methionine adenosyltransferase activity	1	4	0.0720969	LOC100697074
GO:0004767	MF	sphingomyelin phosphodiesterase activity	1	4	0.0720969	smpdl3b
GO:0004977	MF	melanocortin receptor activity	1	4	0.0720969	LOC100693278
GO:0035251	MF	UDP-glucosyltransferase activity	1	4	0.0720969	gys2
GO:0047150	MF	betaine-homocysteine S-methyltransferase activity	1	4	0.0720969	LOC100705436
GO:0019901	MF	protein kinase binding	2	24	0.0722478	alkal2;camk2n2
GO:0016787	MF	hydrolase activity	41	1771	0.0722783	abcb10;adamts16;capn3;dusp13;dusp4;hexb;LOC100689726;LOC100694151;LOC100694977;LOC100695749;LOC100696010;LOC100697903;LOC100701798;LOC100701831;LOC100702068;LOC100702233;LOC100702311;LOC100703170;LOC100703974;LOC100705351;LOC100705483;LOC100707085;LOC100710983;LOC100711599;LOC102076140;LOC102079261;LOC102081219;LOC102083013;LOC102083100;LOC106098811;LOC109194843;mme;mmp19;mov10l1;naglu;neu3e;notu…
GO:0055001	BP	muscle cell development	4	81	0.0725184	adssl1;capn3;LOC106098811;prox1
GO:0060047	BP	heart contraction	3	50	0.0728213	LOC100694151;LOC100711101;slc2a12
GO:0030414	MF	peptidase inhibitor activity	4	85	0.0728529	anos1;LOC100709003;LOC102078176;LOC109195104
GO:0005515	MF	protein binding	79	3715	0.0744101	alkal2;ankrd22;anos1;bcl6;camk2n2;eif2b5;epo;fbxo25;fbxo40;fbxo43;itfg2;kbtbd13;lgr6;lingo3;LOC100689724;LOC100689762;LOC100690244;LOC100690298;LOC100690491;LOC100691593;LOC100693354;LOC100694323;LOC100694977;LOC100695721;LOC100697225;LOC100698983;LOC100699713;LOC100700187;LOC100700771;LOC100701798;LOC100701993;LOC100702068;LOC100702311;LOC100702499;LOC100704325;LOC100704692;LOC100704840;LOC10070…
GO:0006556	BP	S-adenosylmethionine biosynthetic process	1	4	0.0754955	LOC100697074
GO:0006582	BP	melanin metabolic process	1	4	0.0754955	tyrp1
GO:0018126	BP	protein hydroxylation	1	4	0.0754955	p4ha1
GO:0019748	BP	secondary metabolic process	1	4	0.0754955	tyrp1
GO:0035195	BP	gene silencing by miRNA	1	4	0.0754955	disp2
GO:0042438	BP	melanin biosynthetic process	1	4	0.0754955	tyrp1
GO:0043363	BP	nucleate erythrocyte differentiation	1	4	0.0754955	epo
GO:0043696	BP	dedifferentiation	1	4	0.0754955	LOC100696148
GO:0043697	BP	cell dedifferentiation	1	4	0.0754955	LOC100696148
GO:0044550	BP	secondary metabolite biosynthetic process	1	4	0.0754955	tyrp1
GO:0045444	BP	fat cell differentiation	1	4	0.0754955	metrnl
GO:0045598	BP	regulation of fat cell differentiation	1	4	0.0754955	metrnl
GO:0045600	BP	positive regulation of fat cell differentiation	1	4	0.0754955	metrnl
GO:0046033	BP	AMP metabolic process	1	4	0.0754955	adssl1
GO:0046323	BP	glucose import	1	4	0.0754955	slc2a12
GO:0051963	BP	regulation of synapse assembly	1	4	0.0754955	slitrk6
GO:0055003	BP	cardiac myofibril assembly	1	4	0.0754955	LOC106098811
GO:0055012	BP	ventricular cardiac muscle cell differentiation	1	4	0.0754955	LOC106098811
GO:0072332	BP	intrinsic apoptotic signaling pathway by p53 class mediator	1	4	0.0754955	bcl6
GO:0099054	BP	presynapse assembly	1	4	0.0754955	slitrk6
GO:0099172	BP	presynapse organization	1	4	0.0754955	slitrk6
GO:0003015	BP	heart process	3	51	0.0763137	LOC100694151;LOC100711101;slc2a12
GO:0030041	BP	actin filament polymerization	3	51	0.0763137	LOC100702311;spire2;twf2
GO:0032271	BP	regulation of protein polymerization	3	51	0.0763137	LOC100702311;spire2;twf2
GO:0006470	BP	protein dephosphorylation	6	153	0.0775736	dusp13;dusp4;LOC100702311;LOC100705319;ppp2r5a;ublcp1
GO:0019829	MF	cation-transporting ATPase activity	2	25	0.0776018	LOC100694151;LOC100701831
GO:0022853	MF	active ion transmembrane transporter activity	2	25	0.0776018	LOC100694151;LOC100701831
GO:0042625	MF	ATPase coupled ion transmembrane transporter activity	2	25	0.0776018	LOC100694151;LOC100701831
GO:0044087	BP	regulation of cellular component biogenesis	4	83	0.0778007	LOC100702311;slitrk6;spire2;twf2
GO:0007281	BP	germ cell development	2	24	0.0784033	LOC100701484;piwil1
GO:0006873	BP	cellular ion homeostasis	3	52	0.0798788	LOC100694151;LOC109202003;LOC109202892
GO:0030003	BP	cellular cation homeostasis	3	52	0.0798788	LOC100694151;LOC109202003;LOC109202892
GO:0030218	BP	erythrocyte differentiation	3	52	0.0798788	abcb10;epo;LOC100697245
GO:0034101	BP	erythrocyte homeostasis	3	52	0.0798788	abcb10;epo;LOC100697245
GO:0110053	BP	regulation of actin filament organization	3	52	0.0798788	LOC100702311;spire2;twf2
GO:0015103	MF	inorganic anion transmembrane transporter activity	4	88	0.0804811	best3;clcn5;LOC100700766;LOC100704714
GO:0061134	MF	peptidase regulator activity	4	88	0.0804811	anos1;LOC100709003;LOC102078176;LOC109195104
GO:1901564	BP	organonitrogen compound metabolic process	59	2580	0.0819188	adamts16;adssl1;anos1;b4galnt4;camk2n2;capn3;dusp13;dusp4;eif2b5;f13a1;fbxo25;fbxo40;fbxo43;has2;lipt1;LOC100689762;LOC100690298;LOC100694290;LOC100694977;LOC100695721;LOC100695852;LOC100697225;LOC100697245;LOC100702311;LOC100703170;LOC100703709;LOC100703974;LOC100704574;LOC100704692;LOC100704838;LOC100704840;LOC100705155;LOC100705319;LOC100705351;LOC100705436;LOC100705483;LOC100707050;LOC1007070…
GO:0051336	BP	regulation of hydrolase activity	8	232	0.0826178	anos1;LOC100701289;LOC100705319;LOC100707567;LOC100709003;LOC102078176;LOC109195104;ppp2r5a
GO:0004112	MF	cyclic-nucleotide phosphodiesterase activity	2	26	0.0830763	LOC100695749;LOC100696010
GO:0004114	MF	3',5'-cyclic-nucleotide phosphodiesterase activity	2	26	0.0830763	LOC100695749;LOC100696010
GO:0007517	BP	muscle organ development	4	85	0.0832708	adssl1;LOC100694151;LOC100696148;LOC100711101
GO:0002262	BP	myeloid cell homeostasis	3	53	0.0835153	abcb10;epo;LOC100697245
GO:0043254	BP	regulation of protein complex assembly	3	53	0.0835153	LOC100702311;spire2;twf2
GO:0006959	BP	humoral immune response	2	25	0.0841673	LOC100697225;LOC100709003
GO:0030837	BP	negative regulation of actin filament polymerization	2	25	0.0841673	LOC100702311;twf2
GO:0032272	BP	negative regulation of protein polymerization	2	25	0.0841673	LOC100702311;twf2
GO:0048469	BP	cell maturation	2	25	0.0841673	epo;ndrg4
GO:0042592	BP	homeostatic process	8	233	0.0842074	abcb10;adssl1;epo;LOC100694151;LOC100697245;LOC100711101;LOC109202003;LOC109202892
GO:0044463	CC	cell projection part	4	91	0.085397	bbip1;LOC100702543;LOC100707567;LOC100709319
GO:0120038	CC	plasma membrane bounded cell projection part	4	91	0.085397	bbip1;LOC100702543;LOC100707567;LOC100709319
GO:0008015	BP	blood circulation	4	86	0.0860751	edn1;LOC100694151;LOC100711101;slc2a12
GO:0030162	BP	regulation of proteolysis	4	86	0.0860751	anos1;LOC100709003;LOC102078176;LOC109195104
GO:0045121	CC	membrane raft	2	27	0.0868685	LOC100691279;LOC100712573
GO:0098857	CC	membrane microdomain	2	27	0.0868685	LOC100691279;LOC100712573
GO:0015318	MF	inorganic molecular entity transmembrane transporter activity	13	461	0.0868998	best3;clcn5;grin2a;kcnk5;kcnk6;LOC100691500;LOC100694151;LOC100700766;LOC100701765;LOC100701831;LOC100701993;LOC100704714;LOC100704783
GO:0005902	CC	microvillus	1	5	0.0883127	LOC100709319
GO:0043186	CC	P granule	1	5	0.0883127	piwil1
GO:0060293	CC	germ plasm	1	5	0.0883127	piwil1
GO:0015399	MF	primary active transmembrane transporter activity	3	57	0.0887133	abcb10;LOC100694151;LOC100701831
GO:0015405	MF	P-P-bond-hydrolysis-driven transmembrane transporter activity	3	57	0.0887133	abcb10;LOC100694151;LOC100701831
GO:0042626	MF	ATPase activity, coupled to transmembrane movement of substances	3	57	0.0887133	abcb10;LOC100694151;LOC100701831
GO:0043492	MF	ATPase activity, coupled to movement of substances	3	57	0.0887133	abcb10;LOC100694151;LOC100701831
GO:0051213	MF	dioxygenase activity	3	57	0.0887133	LOC100698224;LOC100698983;p4ha1
GO:0003013	BP	circulatory system process	4	87	0.0889251	edn1;LOC100694151;LOC100711101;slc2a12
GO:0004359	MF	glutaminase activity	1	5	0.0892978	LOC100694977
GO:0005042	MF	netrin receptor activity	1	5	0.0892978	unc5c
GO:0005158	MF	insulin receptor binding	1	5	0.0892978	LOC100704325
GO:0005315	MF	inorganic phosphate transmembrane transporter activity	1	5	0.0892978	LOC100704783
GO:0008556	MF	potassium-transporting ATPase activity	1	5	0.0892978	LOC100694151
GO:0017075	MF	syntaxin-1 binding	1	5	0.0892978	sybu
GO:0035804	MF	structural constituent of egg coat	1	5	0.0892978	LOC100701484
GO:0061783	MF	peptidoglycan muralytic activity	1	5	0.0892978	LOC100705483
GO:0031333	BP	negative regulation of protein complex assembly	2	26	0.0900557	LOC100702311;twf2
GO:0042440	BP	pigment metabolic process	2	26	0.0900557	LOC100697245;tyrp1
GO:0070588	BP	calcium ion transmembrane transport	3	55	0.0909968	LOC100701765;LOC100701831;LOC100707050
GO:0015079	MF	potassium ion transmembrane transporter activity	5	129	0.0915769	kcnk5;kcnk6;LOC100691500;LOC100694151;LOC100701993
GO:0019752	BP	carboxylic acid metabolic process	9	278	0.092226	has2;LOC100694977;LOC100695852;LOC100702233;LOC100703170;LOC100704840;LOC100705436;LOC100707085;LOC102079261
GO:0098589	CC	membrane region	2	28	0.092465	LOC100691279;LOC100712573
GO:0006026	BP	aminoglycan catabolic process	1	5	0.0934662	LOC100705483
GO:0006027	BP	glycosaminoglycan catabolic process	1	5	0.0934662	LOC100705483
GO:0007339	BP	binding of sperm to zona pellucida	1	5	0.0934662	LOC100701484
GO:0009988	BP	cell-cell recognition	1	5	0.0934662	LOC100701484
GO:0017182	BP	peptidyl-diphthamide metabolic process	1	5	0.0934662	LOC100707050
GO:0017183	BP	peptidyl-diphthamide biosynthetic process from peptidyl-histidine	1	5	0.0934662	LOC100707050
GO:0021884	BP	forebrain neuron development	1	5	0.0934662	prox1
GO:0030212	BP	hyaluronan metabolic process	1	5	0.0934662	has2
GO:0032438	BP	melanosome organization	1	5	0.0934662	tyrp1
GO:0035036	BP	sperm-egg recognition	1	5	0.0934662	LOC100701484
GO:0035803	BP	egg coat formation	1	5	0.0934662	LOC100701484
GO:0038007	BP	netrin-activated signaling pathway	1	5	0.0934662	unc5c
GO:0042551	BP	neuron maturation	1	5	0.0934662	ndrg4
GO:0043902	BP	positive regulation of multi-organism process	1	5	0.0934662	LOC100701484
GO:0045161	BP	neuronal ion channel clustering	1	5	0.0934662	ndrg4
GO:0045162	BP	clustering of voltage-gated sodium channels	1	5	0.0934662	ndrg4
GO:0046549	BP	retinal cone cell development	1	5	0.0934662	LOC100702189
GO:0048899	BP	anterior lateral line development	1	5	0.0934662	edn1
GO:0060046	BP	regulation of acrosome reaction	1	5	0.0934662	LOC100701484
GO:0060323	BP	head morphogenesis	1	5	0.0934662	edn1
GO:0060325	BP	face morphogenesis	1	5	0.0934662	edn1
GO:0072378	BP	blood coagulation, fibrin clot formation	1	5	0.0934662	f13a1
GO:1900247	BP	regulation of cytoplasmic translational elongation	1	5	0.0934662	LOC100707050
GO:1901796	BP	regulation of signal transduction by p53 class mediator	1	5	0.0934662	bcl6
GO:1905516	BP	positive regulation of fertilization	1	5	0.0934662	LOC100701484
GO:2000243	BP	positive regulation of reproductive process	1	5	0.0934662	LOC100701484
GO:2000344	BP	positive regulation of acrosome reaction	1	5	0.0934662	LOC100701484
GO:2000765	BP	regulation of cytoplasmic translation	1	5	0.0934662	LOC100707050
GO:2001243	BP	negative regulation of intrinsic apoptotic signaling pathway	1	5	0.0934662	bcl6
GO:0015671	BP	oxygen transport	2	27	0.0960616	LOC109201892;Mb
GO:0043666	BP	regulation of phosphoprotein phosphatase activity	2	27	0.0960616	LOC100705319;ppp2r5a
GO:0071695	BP	anatomical structure maturation	2	27	0.0960616	epo;ndrg4
GO:1901699	BP	cellular response to nitrogen compound	2	27	0.0960616	LOC100704325;slc2a12
GO:0020037	MF	heme binding	4	94	0.0968673	LOC100693469;LOC100705229;LOC109201892;Mb
GO:0051146	BP	striated muscle cell differentiation	4	90	0.0977441	adssl1;capn3;LOC106098811;prox1
GO:0000793	CC	condensed chromosome	2	29	0.0981636	lrwd1;rad9b
GO:0030016	CC	myofibril	2	29	0.0981636	kbtbd13;LOC100707522
GO:0030017	CC	sarcomere	2	29	0.0981636	kbtbd13;LOC100707522
GO:0065008	BP	regulation of biological quality	16	580	0.0985496	abcb10;adssl1;edn1;epo;f13a1;LOC100694151;LOC100695852;LOC100697245;LOC100702311;LOC100711101;LOC109202003;LOC109202892;slitrk6;spire2;twf2;vwf
GO:1902903	BP	regulation of supramolecular fiber organization	3	57	0.0987468	LOC100702311;spire2;twf2
GO:0019825	MF	oxygen binding	2	29	0.100161	LOC109201892;Mb
GO:0019900	MF	kinase binding	2	29	0.100161	alkal2;camk2n2
GO:0043436	BP	oxoacid metabolic process	9	283	0.100177	has2;LOC100694977;LOC100695852;LOC100702233;LOC100703170;LOC100704840;LOC100705436;LOC100707085;LOC102079261
GO:0001754	BP	eye photoreceptor cell differentiation	2	28	0.102178	LOC100702189;LOC100707272
GO:0007009	BP	plasma membrane organization	2	28	0.102178	LOC100691279;mtss1
GO:0010921	BP	regulation of phosphatase activity	2	28	0.102178	LOC100705319;ppp2r5a
GO:0035304	BP	regulation of protein dephosphorylation	2	28	0.102178	LOC100705319;ppp2r5a
GO:0055074	BP	calcium ion homeostasis	2	28	0.102178	LOC100694151;LOC109202892
GO:1901607	BP	alpha-amino acid biosynthetic process	2	28	0.102178	LOC100695852;LOC100705436
GO:0010951	BP	negative regulation of endopeptidase activity	3	58	0.102719	LOC100709003;LOC102078176;LOC109195104
GO:0048872	BP	homeostasis of number of cells	3	58	0.102719	abcb10;epo;LOC100697245
GO:0055082	BP	cellular chemical homeostasis	3	58	0.102719	LOC100694151;LOC109202003;LOC109202892
GO:0015108	MF	chloride transmembrane transporter activity	3	61	0.103562	best3;clcn5;LOC100700766
GO:0043292	CC	contractile fiber	2	30	0.103959	kbtbd13;LOC100707522
GO:0044449	CC	contractile fiber part	2	30	0.103959	kbtbd13;LOC100707522
GO:0031463	CC	Cul3-RING ubiquitin ligase complex	1	6	0.105023	LOC100689762
GO:0043204	CC	perikaryon	1	6	0.105023	LOC100707567
GO:0043240	CC	Fanconi anaemia nuclear complex	1	6	0.105023	fance
GO:0045495	CC	pole plasm	1	6	0.105023	piwil1
GO:0006082	BP	organic acid metabolic process	9	286	0.105132	has2;LOC100694977;LOC100695852;LOC100702233;LOC100703170;LOC100704840;LOC100705436;LOC100707085;LOC102079261
GO:0098772	MF	molecular function regulator	17	660	0.105238	alkal2;anos1;camk2n2;eif2b5;epo;LOC100699713;LOC100700187;LOC100704840;LOC100705319;LOC100707567;LOC100708542;LOC100709003;LOC102078176;LOC106098416;LOC109195104;LOC109202892;ppp2r5a
GO:0046906	MF	tetrapyrrole binding	4	97	0.105603	LOC100693469;LOC100705229;LOC109201892;Mb
GO:0005344	MF	oxygen carrier activity	1	6	0.106181	Mb
GO:0031369	MF	translation initiation factor binding	1	6	0.106181	eif2b5
GO:0010466	BP	negative regulation of peptidase activity	3	59	0.106754	LOC100709003;LOC102078176;LOC109195104
GO:0043066	BP	negative regulation of apoptotic process	3	59	0.106754	bcl6;LOC100703709;LOC100707733
GO:0015669	BP	gas transport	2	29	0.108399	LOC109201892;Mb
GO:0035303	BP	regulation of dephosphorylation	2	29	0.108399	LOC100705319;ppp2r5a
GO:1902904	BP	negative regulation of supramolecular fiber organization	2	29	0.108399	LOC100702311;twf2
GO:0090596	BP	sensory organ morphogenesis	5	130	0.108921	adamts16;bcl6;irx2;LOC100702189;LOC100707272
GO:0009887	BP	animal organ morphogenesis	10	330	0.109202	adamts16;bcl6;edn1;irx2;LOC100694151;LOC100696148;LOC100702189;LOC100707272;LOC100711101;ndrg4
GO:0001947	BP	heart looping	3	60	0.11085	LOC100694151;LOC100696148;ndrg4
GO:0008154	BP	actin polymerization or depolymerization	3	60	0.11085	LOC100702311;spire2;twf2
GO:0045861	BP	negative regulation of proteolysis	3	60	0.11085	LOC100709003;LOC102078176;LOC109195104
GO:0001765	BP	membrane raft assembly	1	6	0.111089	LOC100691279
GO:0002182	BP	cytoplasmic translational elongation	1	6	0.111089	LOC100707050
GO:0006024	BP	glycosaminoglycan biosynthetic process	1	6	0.111089	has2
GO:0006544	BP	glycine metabolic process	1	6	0.111089	LOC100695852
GO:0006563	BP	L-serine metabolic process	1	6	0.111089	LOC100695852
GO:0006782	BP	protoporphyrinogen IX biosynthetic process	1	6	0.111089	LOC100697245
GO:0008645	BP	hexose transmembrane transport	1	6	0.111089	slc2a12
GO:0010171	BP	body morphogenesis	1	6	0.111089	edn1
GO:0018202	BP	peptidyl-histidine modification	1	6	0.111089	LOC100707050
GO:0021872	BP	forebrain generation of neurons	1	6	0.111089	prox1
GO:0021879	BP	forebrain neuron differentiation	1	6	0.111089	prox1
GO:0030149	BP	sphingolipid catabolic process	1	6	0.111089	smpdl3b
GO:0031348	BP	negative regulation of defense response	1	6	0.111089	metrnl
GO:0035778	BP	pronephric nephron tubule epithelial cell differentiation	1	6	0.111089	irx2
GO:0039014	BP	cell differentiation involved in pronephros development	1	6	0.111089	irx2
GO:0044091	BP	membrane biogenesis	1	6	0.111089	LOC100691279
GO:0044854	BP	plasma membrane raft assembly	1	6	0.111089	LOC100691279
GO:0044857	BP	plasma membrane raft organization	1	6	0.111089	LOC100691279
GO:0046466	BP	membrane lipid catabolic process	1	6	0.111089	smpdl3b
GO:0046501	BP	protoporphyrinogen IX metabolic process	1	6	0.111089	LOC100697245
GO:0048753	BP	pigment granule organization	1	6	0.111089	tyrp1
GO:0060324	BP	face development	1	6	0.111089	edn1
GO:0060351	BP	cartilage development involved in endochondral bone morphogenesis	1	6	0.111089	edn1
GO:0070836	BP	caveola assembly	1	6	0.111089	LOC100691279
GO:0071709	BP	membrane assembly	1	6	0.111089	LOC100691279
GO:0072160	BP	nephron tubule epithelial cell differentiation	1	6	0.111089	irx2
GO:0080154	BP	regulation of fertilization	1	6	0.111089	LOC100701484
GO:1904659	BP	glucose transmembrane transport	1	6	0.111089	slc2a12
GO:2000053	BP	regulation of Wnt signaling pathway involved in dorsal/ventral axis specification	1	6	0.111089	sybu
GO:2001234	BP	negative regulation of apoptotic signaling pathway	1	6	0.111089	bcl6
GO:2001242	BP	regulation of intrinsic apoptotic signaling pathway	1	6	0.111089	bcl6
GO:0051704	BP	multi-organism process	6	169	0.111265	atf3;LOC100701484;LOC100704464;LOC100705483;piwil1;plcd4
GO:0001664	MF	G protein-coupled receptor binding	3	63	0.111332	LOC100699713;LOC100700187;LOC106098416
GO:0019888	MF	protein phosphatase regulator activity	2	31	0.112045	LOC100705319;ppp2r5a
GO:0015075	MF	ion transmembrane transporter activity	13	483	0.113568	best3;clcn5;grin2a;kcnk5;kcnk6;LOC100691500;LOC100694151;LOC100700766;LOC100701765;LOC100701831;LOC100701993;LOC100704714;slc41a2
GO:0051494	BP	negative regulation of cytoskeleton organization	2	30	0.114718	LOC100702311;twf2
GO:0072507	BP	divalent inorganic cation homeostasis	2	30	0.114718	LOC100694151;LOC109202892
GO:0043069	BP	negative regulation of programmed cell death	3	61	0.115006	bcl6;LOC100703709;LOC100707733
GO:0060538	BP	skeletal muscle organ development	3	61	0.115006	adssl1;LOC100694151;LOC100696148
GO:0019887	MF	protein kinase regulator activity	2	32	0.118117	alkal2;camk2n2
GO:0043086	BP	negative regulation of catalytic activity	4	97	0.119824	camk2n2;LOC100709003;LOC102078176;LOC109195104
GO:0046394	BP	carboxylic acid biosynthetic process	4	97	0.119824	has2;LOC100695852;LOC100704840;LOC100705436
GO:0046914	MF	transition metal ion binding	18	721	0.120635	dtna;fbxo40;LOC100690491;LOC100693469;LOC100696185;LOC100698983;LOC100700820;LOC100700925;LOC100705229;LOC100705436;LOC100705483;LOC100707427;LOC102076140;LOC109201892;LOC109202003;mmp19;p4ha1;znf385c
GO:0061515	BP	myeloid cell development	2	31	0.121129	epo;LOC100697245
GO:0000794	CC	condensed nuclear chromosome	1	7	0.121428	rad9b
GO:0016529	CC	sarcoplasmic reticulum	1	7	0.121428	LOC100701831
GO:0034464	CC	BBSome	1	7	0.121428	bbip1
GO:0043235	CC	receptor complex	2	33	0.12187	LOC100705213;LOC100712573
GO:0004111	MF	creatine kinase activity	1	7	0.122754	LOC100709269
GO:0005337	MF	nucleoside transmembrane transporter activity	1	7	0.122754	slc29a3
GO:0005452	MF	inorganic anion exchanger activity	1	7	0.122754	LOC100704714
GO:0016671	MF	oxidoreductase activity, acting on a sulfur group of donors, disulfide as acceptor	1	7	0.122754	LOC100706411
GO:0016742	MF	hydroxymethyl-, formyl- and related transferase activity	1	7	0.122754	LOC100695852
GO:0016775	MF	phosphotransferase activity, nitrogenous group as acceptor	1	7	0.122754	LOC100709269
GO:0046527	MF	glucosyltransferase activity	1	7	0.122754	gys2
GO:0052794	MF	exo-alpha-(2->3)-sialidase activity	1	7	0.122754	neu3e
GO:0052795	MF	exo-alpha-(2->6)-sialidase activity	1	7	0.122754	neu3e
GO:0052796	MF	exo-alpha-(2->8)-sialidase activity	1	7	0.122754	neu3e
GO:0016053	BP	organic acid biosynthetic process	4	98	0.123142	has2;LOC100695852;LOC100704840;LOC100705436
GO:0042692	BP	muscle cell differentiation	4	98	0.123142	adssl1;capn3;LOC106098811;prox1
GO:0065009	BP	regulation of molecular function	13	468	0.123329	anos1;camk2n2;ccpg1;eif2b5;LOC100696148;LOC100701289;LOC100705319;LOC100707567;LOC100709003;LOC102078176;LOC109195104;ppp2r5a;prox1
GO:0019842	MF	vitamin binding	3	66	0.123388	LOC100695852;LOC100697245;p4ha1
GO:0019953	BP	sexual reproduction	3	63	0.123491	LOC100701484;piwil1;plcd4
GO:0032956	BP	regulation of actin cytoskeleton organization	3	63	0.123491	LOC100702311;spire2;twf2
GO:0044703	BP	multi-organism reproductive process	3	63	0.123491	LOC100701484;piwil1;plcd4
GO:0006813	BP	potassium ion transport	5	136	0.125254	kcnk5;kcnk6;LOC100691500;LOC100694151;LOC100701993
GO:0030234	MF	enzyme regulator activity	9	312	0.125916	alkal2;anos1;camk2n2;LOC100705319;LOC100707567;LOC100709003;LOC102078176;LOC109195104;ppp2r5a
GO:0004497	MF	monooxygenase activity	3	67	0.127509	LOC100693469;LOC100703531;LOC100705229
GO:0009798	BP	axis specification	2	32	0.127626	LOC100694151;sybu
GO:0022412	BP	cellular process involved in reproduction in multicellular organism	2	32	0.127626	LOC100701484;piwil1
GO:0032970	BP	regulation of actin filament-based process	3	64	0.127817	LOC100702311;spire2;twf2
GO:0060548	BP	negative regulation of cell death	3	64	0.127817	bcl6;LOC100703709;LOC100707733
GO:0006023	BP	aminoglycan biosynthetic process	1	7	0.128372	has2
GO:0006599	BP	phosphagen metabolic process	1	7	0.128372	LOC100709269
GO:0006603	BP	phosphocreatine metabolic process	1	7	0.128372	LOC100709269
GO:0006851	BP	mitochondrial calcium ion transmembrane transport	1	7	0.128372	LOC100707050
GO:0007200	BP	phospholipase C-activating G protein-coupled receptor signaling pathway	1	7	0.128372	LOC100708260
GO:0008286	BP	insulin receptor signaling pathway	1	7	0.128372	LOC100704325
GO:0009395	BP	phospholipid catabolic process	1	7	0.128372	smpdl3b
GO:0009409	BP	response to cold	1	7	0.128372	metrnl
GO:0015858	BP	nucleoside transport	1	7	0.128372	slc29a3
GO:0031579	BP	membrane raft organization	1	7	0.128372	LOC100691279
GO:0036297	BP	interstrand cross-link repair	1	7	0.128372	fance
GO:0042396	BP	phosphagen biosynthetic process	1	7	0.128372	LOC100709269
GO:0042670	BP	retinal cone cell differentiation	1	7	0.128372	LOC100702189
GO:0046314	BP	phosphocreatine biosynthetic process	1	7	0.128372	LOC100709269
GO:0046500	BP	S-adenosylmethionine metabolic process	1	7	0.128372	LOC100697074
GO:0048898	BP	anterior lateral line system development	1	7	0.128372	edn1
GO:0070654	BP	sensory epithelium regeneration	1	7	0.128372	LOC100696148
GO:1901642	BP	nucleoside transmembrane transport	1	7	0.128372	slc29a3
GO:1990399	BP	epithelium regeneration	1	7	0.128372	LOC100696148
GO:0016788	MF	hydrolase activity, acting on ester bonds	12	449	0.129741	dusp13;dusp4;LOC100695749;LOC100696010;LOC100702233;LOC100702311;LOC100703170;LOC100707085;LOC102079261;plcd4;smpdl3b;ublcp1
GO:0006812	BP	cation transport	11	386	0.131077	kcnk5;kcnk6;LOC100691500;LOC100694151;LOC100700766;LOC100701765;LOC100701831;LOC100701993;LOC100707050;LOC109202003;slc41a2
GO:0007423	BP	sensory organ development	8	259	0.131764	adamts16;bcl6;edn1;irx2;LOC100702189;LOC100707272;prox1;tyrp1
GO:0006955	BP	immune response	7	218	0.132187	LOC100697225;LOC100699091;LOC100699713;LOC100700187;LOC100709003;LOC106098416;ptx3
GO:0048018	MF	receptor ligand activity	7	229	0.13341	epo;LOC100699713;LOC100700187;LOC100704840;LOC100708542;LOC106098416;LOC109202892
GO:0009150	BP	purine ribonucleotide metabolic process	5	139	0.133823	adssl1;LOC100703170;LOC100704840;LOC100707085;LOC102079261
GO:0005759	CC	mitochondrial matrix	2	35	0.134198	LOC100697245;LOC102081219
GO:0008652	BP	cellular amino acid biosynthetic process	2	33	0.134203	LOC100695852;LOC100705436
GO:0042461	BP	photoreceptor cell development	2	33	0.134203	LOC100702189;LOC100707272
GO:0060828	BP	regulation of canonical Wnt signaling pathway	2	33	0.134203	LOC100695566;sybu
GO:0001654	BP	eye development	6	179	0.135567	adamts16;bcl6;irx2;LOC100702189;LOC100707272;tyrp1
GO:0150063	BP	visual system development	6	179	0.135567	adamts16;bcl6;irx2;LOC100702189;LOC100707272;tyrp1
GO:0030545	MF	receptor regulator activity	7	230	0.135577	epo;LOC100699713;LOC100700187;LOC100704840;LOC100708542;LOC106098416;LOC109202892
GO:0003143	BP	embryonic heart tube morphogenesis	3	66	0.136628	LOC100694151;LOC100696148;ndrg4
GO:0051258	BP	protein polymerization	3	66	0.136628	LOC100702311;spire2;twf2
GO:0005579	CC	membrane attack complex	1	8	0.137535	LOC100697225
GO:0042578	MF	phosphoric ester hydrolase activity	8	275	0.138938	dusp13;dusp4;LOC100695749;LOC100696010;LOC100702311;plcd4;smpdl3b;ublcp1
GO:0004308	MF	exo-alpha-sialidase activity	1	8	0.13902	neu3e
GO:0005247	MF	voltage-gated chloride channel activity	1	8	0.13902	clcn5
GO:0005388	MF	calcium-transporting ATPase activity	1	8	0.13902	LOC100701831
GO:0008172	MF	S-methyltransferase activity	1	8	0.13902	LOC100705436
GO:0008199	MF	ferric iron binding	1	8	0.13902	LOC109202003
GO:0016997	MF	alpha-sialidase activity	1	8	0.13902	neu3e
GO:0019209	MF	kinase activator activity	1	8	0.13902	alkal2
GO:0030295	MF	protein kinase activator activity	1	8	0.13902	alkal2
GO:0046873	MF	metal ion transmembrane transporter activity	7	232	0.139963	kcnk5;kcnk6;LOC100691500;LOC100694151;LOC100701765;LOC100701831;LOC100701993
GO:0008194	MF	UDP-glycosyltransferase activity	3	70	0.140159	b4galnt4;gys2;has2
GO:0003006	BP	developmental process involved in reproduction	2	34	0.140855	LOC100701484;piwil1
GO:0006413	BP	translational initiation	2	34	0.140855	eif2b5;LOC100689762
GO:0044272	BP	sulfur compound biosynthetic process	2	34	0.140855	LOC100697074;LOC100705436
GO:0019207	MF	kinase regulator activity	2	36	0.143165	alkal2;camk2n2
GO:0003007	BP	heart morphogenesis	4	104	0.143846	LOC100694151;LOC100696148;LOC100711101;ndrg4
GO:0000271	BP	polysaccharide biosynthetic process	1	8	0.14532	gys2
GO:0003179	BP	heart valve morphogenesis	1	8	0.14532	slc2a12
GO:0003406	BP	retinal pigment epithelium development	1	8	0.14532	tyrp1
GO:0005978	BP	glycogen biosynthetic process	1	8	0.14532	gys2
GO:0006817	BP	phosphate ion transport	1	8	0.14532	LOC100704783
GO:0008345	BP	larval locomotory behavior	1	8	0.14532	LOC100711101
GO:0009070	BP	serine family amino acid biosynthetic process	1	8	0.14532	LOC100695852
GO:0009086	BP	methionine biosynthetic process	1	8	0.14532	LOC100705436
GO:0009250	BP	glucan biosynthetic process	1	8	0.14532	gys2
GO:0015749	BP	monosaccharide transmembrane transport	1	8	0.14532	slc2a12
GO:0016441	BP	posttranscriptional gene silencing	1	8	0.14532	disp2
GO:0030537	BP	larval behavior	1	8	0.14532	LOC100711101
GO:0033692	BP	cellular polysaccharide biosynthetic process	1	8	0.14532	gys2
GO:0035194	BP	posttranscriptional gene silencing by RNA	1	8	0.14532	disp2
GO:0043249	BP	erythrocyte maturation	1	8	0.14532	epo
GO:0044332	BP	Wnt signaling pathway involved in dorsal/ventral axis specification	1	8	0.14532	sybu
GO:0046653	BP	tetrahydrofolate metabolic process	1	8	0.14532	LOC100695852
GO:0048263	BP	determination of dorsal identity	1	8	0.14532	sybu
GO:0050807	BP	regulation of synapse organization	1	8	0.14532	slitrk6
GO:0051480	BP	regulation of cytosolic calcium ion concentration	1	8	0.14532	LOC100694151
GO:0072331	BP	signal transduction by p53 class mediator	1	8	0.14532	bcl6
GO:1903510	BP	mucopolysaccharide metabolic process	1	8	0.14532	has2
GO:2000241	BP	regulation of reproductive process	1	8	0.14532	LOC100701484
GO:2001233	BP	regulation of apoptotic signaling pathway	1	8	0.14532	bcl6
GO:0048585	BP	negative regulation of response to stimulus	5	143	0.145646	bcl6;LOC100696738;metrnl;rgs11;rgs7
GO:0042742	BP	defense response to bacterium	2	35	0.147576	LOC100704464;LOC100705483
GO:0004620	MF	phospholipase activity	2	37	0.149592	plcd4;smpdl3b
GO:0016811	MF	hydrolase activity, acting on carbon-nitrogen (but not peptide) bonds, in linear amides	2	37	0.149592	LOC100694977;LOC100705483
GO:0019208	MF	phosphatase regulator activity	2	37	0.149592	LOC100705319;ppp2r5a
GO:0031406	MF	carboxylic acid binding	2	37	0.149592	LOC100706323;p4ha1
GO:0043177	MF	organic acid binding	2	37	0.149592	LOC100706323;p4ha1
GO:0052548	BP	regulation of endopeptidase activity	3	69	0.15022	LOC100709003;LOC102078176;LOC109195104
GO:0007507	BP	heart development	7	226	0.150837	gins3;LOC100694151;LOC100696148;LOC100711101;LOC106098811;ndrg4;slc2a12
GO:0090066	BP	regulation of anatomical structure size	4	106	0.151035	edn1;LOC100702311;spire2;twf2
GO:0006163	BP	purine nucleotide metabolic process	5	145	0.151721	adssl1;LOC100703170;LOC100704840;LOC100707085;LOC102079261
GO:0005216	MF	ion channel activity	8	282	0.153368	best3;clcn5;grin2a;kcnk5;kcnk6;LOC100691500;LOC100701765;LOC100701993
GO:0016051	BP	carbohydrate biosynthetic process	2	36	0.154362	gys2;LOC100704840
GO:0021700	BP	developmental maturation	2	36	0.154362	epo;ndrg4
GO:0055065	BP	metal ion homeostasis	3	70	0.154845	LOC100694151;LOC109202003;LOC109202892
GO:0016500	MF	protein-hormone receptor activity	1	9	0.154986	lgr6
GO:0017017	MF	MAP kinase tyrosine/serine/threonine phosphatase activity	1	9	0.154986	dusp4
GO:0033549	MF	MAP kinase phosphatase activity	1	9	0.154986	dusp4
GO:0016765	MF	transferase activity, transferring alkyl or aryl (other than methyl) groups	2	38	0.156075	LOC100697074;LOC100707050
GO:0022838	MF	substrate-specific channel activity	8	284	0.157619	best3;clcn5;grin2a;kcnk5;kcnk6;LOC100691500;LOC100701765;LOC100701993
GO:0048568	BP	embryonic organ development	8	272	0.159833	adamts16;edn1;LOC100694151;LOC100696148;LOC100697245;LOC100707272;LOC106098811;ndrg4
GO:0005267	MF	potassium channel activity	4	114	0.161212	kcnk5;kcnk6;LOC100691500;LOC100701993
GO:0016758	MF	transferase activity, transferring hexosyl groups	4	114	0.161212	b4galnt4;gys2;has2;LOC100705155
GO:0001966	BP	thigmotaxis	1	9	0.161941	LOC100694151
GO:0006446	BP	regulation of translational initiation	1	9	0.161941	LOC100689762
GO:0006448	BP	regulation of translational elongation	1	9	0.161941	LOC100707050
GO:0006760	BP	folic acid-containing compound metabolic process	1	9	0.161941	LOC100695852
GO:0034219	BP	carbohydrate transmembrane transport	1	9	0.161941	slc2a12
GO:0039020	BP	pronephric nephron tubule development	1	9	0.161941	irx2
GO:0042044	BP	fluid transport	1	9	0.161941	LOC100694151
GO:0055008	BP	cardiac muscle tissue morphogenesis	1	9	0.161941	LOC100711101
GO:0032269	BP	negative regulation of cellular protein metabolic process	4	109	0.162071	camk2n2;LOC100709003;LOC102078176;LOC109195104
GO:0042060	BP	wound healing	4	109	0.162071	f13a1;LOC100696148;LOC100706323;vwf
GO:0051248	BP	negative regulation of protein metabolic process	4	109	0.162071	camk2n2;LOC100709003;LOC102078176;LOC109195104
GO:0044459	CC	plasma membrane part	12	476	0.162368	grin2a;has2;LOC100691279;LOC100697225;LOC100699091;LOC100701993;LOC100702543;LOC100705213;LOC100708260;LOC100709319;LOC102077503;LOC102079568
GO:1901605	BP	alpha-amino acid metabolic process	3	72	0.164225	LOC100694977;LOC100695852;LOC100705436
GO:0048562	BP	embryonic organ morphogenesis	6	190	0.164931	adamts16;edn1;LOC100694151;LOC100696148;LOC100707272;ndrg4
GO:0006811	BP	ion transport	16	632	0.166953	best3;clcn5;grin2a;kcnk5;kcnk6;LOC100691500;LOC100694151;LOC100700766;LOC100701765;LOC100701831;LOC100701993;LOC100704714;LOC100704783;LOC100707050;LOC109202003;slc41a2
GO:0009259	BP	ribonucleotide metabolic process	5	150	0.167363	adssl1;LOC100703170;LOC100704840;LOC100707085;LOC102079261
GO:0048884	BP	neuromast development	2	38	0.168105	edn1;prox1
GO:0000777	CC	condensed chromosome kinetochore	1	10	0.168874	lrwd1
GO:0000779	CC	condensed chromosome, centromeric region	1	10	0.168874	lrwd1
GO:0043025	CC	neuronal cell body	1	10	0.168874	LOC100707567
GO:0048188	CC	Set1C/COMPASS complex	1	10	0.168874	twf2
GO:0051346	BP	negative regulation of hydrolase activity	3	73	0.168978	LOC100709003;LOC102078176;LOC109195104
GO:0004867	MF	serine-type endopeptidase inhibitor activity	2	40	0.169197	LOC102078176;LOC109195104
GO:0005540	MF	hyaluronic acid binding	1	10	0.170658	LOC100706323
GO:0016861	MF	intramolecular oxidoreductase activity, interconverting aldoses and ketoses	1	10	0.170658	LOC100704840
GO:0030971	MF	receptor tyrosine kinase binding	1	10	0.170658	alkal2
GO:0031418	MF	L-ascorbic acid binding	1	10	0.170658	p4ha1
GO:1990782	MF	protein tyrosine kinase binding	1	10	0.170658	alkal2
GO:0012506	CC	vesicle membrane	3	78	0.171488	LOC100697675;spire2;tyrp1
GO:0030659	CC	cytoplasmic vesicle membrane	3	78	0.171488	LOC100697675;spire2;tyrp1
GO:0005769	CC	early endosome	2	41	0.172642	LOC100697675;wdfy2
GO:0098655	BP	cation transmembrane transport	8	278	0.173674	kcnk5;kcnk6;LOC100691500;LOC100694151;LOC100701765;LOC100701831;LOC100707050;slc41a2
GO:0004222	MF	metalloendopeptidase activity	3	78	0.175765	adamts16;mme;mmp19
GO:0004866	MF	endopeptidase inhibitor activity	3	78	0.175765	LOC100709003;LOC102078176;LOC109195104
GO:0061135	MF	endopeptidase regulator activity	3	78	0.175765	LOC100709003;LOC102078176;LOC109195104
GO:0030170	MF	pyridoxal phosphate binding	2	41	0.175826	LOC100695852;LOC100697245
GO:0070279	MF	vitamin B6 binding	2	41	0.175826	LOC100695852;LOC100697245
GO:0007010	BP	cytoskeleton organization	8	279	0.176032	capn3;LOC100701289;LOC100702311;LOC106098811;mtss1;prox1;spire2;twf2
GO:0000097	BP	sulfur amino acid biosynthetic process	1	10	0.17824	LOC100705436
GO:0009067	BP	aspartate family amino acid biosynthetic process	1	10	0.17824	LOC100705436
GO:0021591	BP	ventricular system development	1	10	0.17824	LOC100703503
GO:0040029	BP	regulation of gene expression, epigenetic	1	10	0.17824	disp2
GO:0048644	BP	muscle organ morphogenesis	1	10	0.17824	LOC100711101
GO:0050803	BP	regulation of synapse structure or activity	1	10	0.17824	slitrk6
GO:0060038	BP	cardiac muscle cell proliferation	1	10	0.17824	ndrg4
GO:0060350	BP	endochondral bone morphogenesis	1	10	0.17824	edn1
GO:0060415	BP	muscle tissue morphogenesis	1	10	0.17824	LOC100711101
GO:0061326	BP	renal tubule development	1	10	0.17824	irx2
GO:0061351	BP	neural precursor cell proliferation	1	10	0.17824	LOC100703503
GO:0061386	BP	closure of optic fissure	1	10	0.17824	adamts16
GO:0072080	BP	nephron tubule development	1	10	0.17824	irx2
GO:0090263	BP	positive regulation of canonical Wnt signaling pathway	1	10	0.17824	LOC100695566
GO:0007596	BP	blood coagulation	2	40	0.182048	f13a1;vwf
GO:0010639	BP	negative regulation of organelle organization	2	40	0.182048	LOC100702311;twf2
GO:0032535	BP	regulation of cellular component size	3	76	0.18347	LOC100702311;spire2;twf2
GO:0034220	BP	ion transmembrane transport	11	415	0.184002	clcn5;grin2a;kcnk5;kcnk6;LOC100691500;LOC100694151;LOC100701765;LOC100701831;LOC100704714;LOC100707050;slc41a2
GO:0016528	CC	sarcoplasm	1	11	0.184116	LOC100701831
GO:0030672	CC	synaptic vesicle membrane	1	11	0.184116	LOC100697675
GO:0042470	CC	melanosome	1	11	0.184116	tyrp1
GO:0044297	CC	cell body	1	11	0.184116	LOC100707567
GO:0046658	CC	anchored component of plasma membrane	1	11	0.184116	LOC102077503
GO:0048770	CC	pigment granule	1	11	0.184116	tyrp1
GO:0099501	CC	exocytic vesicle membrane	1	11	0.184116	LOC100697675
GO:0098797	CC	plasma membrane protein complex	6	209	0.184698	LOC100697225;LOC100699091;LOC100701993;LOC100705213;LOC100708260;LOC102079568
GO:0071804	BP	cellular potassium ion transport	4	115	0.184977	kcnk5;kcnk6;LOC100691500;LOC100694151
GO:0071805	BP	potassium ion transmembrane transport	4	115	0.184977	kcnk5;kcnk6;LOC100691500;LOC100694151
GO:0004860	MF	protein kinase inhibitor activity	1	11	0.18604	camk2n2
GO:0015377	MF	cation:chloride symporter activity	1	11	0.18604	LOC100700766
GO:0019210	MF	kinase inhibitor activity	1	11	0.18604	camk2n2
GO:0019693	BP	ribose phosphate metabolic process	5	156	0.186933	adssl1;LOC100703170;LOC100704840;LOC100707085;LOC102079261
GO:0072521	BP	purine-containing compound metabolic process	5	156	0.186933	adssl1;LOC100703170;LOC100704840;LOC100707085;LOC102079261
GO:0016491	MF	oxidoreductase activity	13	532	0.188251	LOC100691500;LOC100692598;LOC100693469;LOC100696185;LOC100698224;LOC100698458;LOC100698983;LOC100702543;LOC100703531;LOC100705229;LOC100706411;p4ha1;tyrp1
GO:0007599	BP	hemostasis	2	41	0.189083	f13a1;vwf
GO:0010243	BP	response to organonitrogen compound	2	41	0.189083	LOC100704325;slc2a12
GO:0015893	BP	drug transport	2	41	0.189083	LOC109201892;Mb
GO:0008324	MF	cation transmembrane transporter activity	9	346	0.193206	kcnk5;kcnk6;LOC100691500;LOC100694151;LOC100700766;LOC100701765;LOC100701831;LOC100701993;slc41a2
GO:0002072	BP	optic cup morphogenesis involved in camera-type eye development	1	11	0.194224	adamts16
GO:0007416	BP	synapse assembly	1	11	0.194224	slitrk6
GO:0014855	BP	striated muscle cell proliferation	1	11	0.194224	ndrg4
GO:0019229	BP	regulation of vasoconstriction	1	11	0.194224	edn1
GO:0020027	BP	hemoglobin metabolic process	1	11	0.194224	LOC100697245
GO:0035118	BP	embryonic pectoral fin morphogenesis	1	11	0.194224	LOC100707272
GO:0042541	BP	hemoglobin biosynthetic process	1	11	0.194224	LOC100697245
GO:0046189	BP	phenol-containing compound biosynthetic process	1	11	0.194224	tyrp1
GO:0048885	BP	neuromast deposition	1	11	0.194224	prox1
GO:0055013	BP	cardiac muscle cell development	1	11	0.194224	LOC106098811
GO:0055017	BP	cardiac muscle tissue growth	1	11	0.194224	ndrg4
GO:0006749	BP	glutathione metabolic process	2	42	0.196155	LOC100690298;LOC100695721
GO:0007015	BP	actin filament organization	3	79	0.198279	LOC100702311;spire2;twf2
GO:0000145	CC	exocyst	1	12	0.199081	LOC100692806
GO:0015929	MF	hexosaminidase activity	1	12	0.201139	hexb
GO:0072359	BP	circulatory system development	11	424	0.202226	gins3;hexb;LOC100694151;LOC100696148;LOC100707733;LOC100711101;LOC106098811;Mb;ndrg4;prox1;slc2a12
GO:0009653	BP	anatomical structure morphogenesis	19	795	0.202564	adamts16;bcl6;capn3;edn1;hexb;irx2;LOC100694151;LOC100696148;LOC100702189;LOC100707272;LOC100707733;LOC100711101;LOC106098811;Mb;ndrg4;piwil1;prox1;slc2a12;slitrk6
GO:0010256	BP	endomembrane system organization	2	43	0.203259	LOC100691279;mtss1
GO:0098662	BP	inorganic cation transmembrane transport	7	247	0.205113	kcnk5;kcnk6;LOC100691500;LOC100694151;LOC100701765;LOC100701831;LOC100707050
GO:0055080	BP	cation homeostasis	3	81	0.208308	LOC100694151;LOC109202003;LOC109202892
GO:0009968	BP	negative regulation of signal transduction	4	121	0.208868	bcl6;LOC100696738;rgs11;rgs7
GO:0004721	MF	phosphoprotein phosphatase activity	4	127	0.209507	dusp13;dusp4;LOC100702311;ublcp1
GO:0006493	BP	protein O-linked glycosylation	1	12	0.209898	LOC100705155
GO:0006555	BP	methionine metabolic process	1	12	0.209898	LOC100705436
GO:0006826	BP	iron ion transport	1	12	0.209898	LOC109202003
GO:0008037	BP	cell recognition	1	12	0.209898	LOC100701484
GO:0009950	BP	dorsal/ventral axis specification	1	12	0.209898	sybu
GO:0018958	BP	phenol-containing compound metabolic process	1	12	0.209898	tyrp1
GO:0033002	BP	muscle cell proliferation	1	12	0.209898	ndrg4
GO:0034637	BP	cellular carbohydrate biosynthetic process	1	12	0.209898	gys2
GO:0043900	BP	regulation of multi-organism process	1	12	0.209898	LOC100701484
GO:0045103	BP	intermediate filament-based process	1	12	0.209898	LOC100701289
GO:0045104	BP	intermediate filament cytoskeleton organization	1	12	0.209898	LOC100701289
GO:0055006	BP	cardiac cell development	1	12	0.209898	LOC106098811
GO:0060419	BP	heart growth	1	12	0.209898	ndrg4
GO:0002252	BP	immune effector process	2	44	0.210393	LOC100697225;LOC100709003
GO:0050878	BP	regulation of body fluid levels	2	44	0.210393	f13a1;vwf
GO:0009611	BP	response to wounding	4	122	0.212935	f13a1;LOC100696148;LOC100706323;vwf
GO:0048869	BP	cellular developmental process	19	802	0.213349	abcb10;adssl1;capn3;edn1;epo;irx2;LOC100696148;LOC100697245;LOC100701484;LOC100702189;LOC100707272;LOC106098811;Mb;metrnl;ndrg4;piwil1;prox1;slitrk6;tyrp1
GO:0006816	BP	calcium ion transport	3	82	0.213365	LOC100701765;LOC100701831;LOC100707050
GO:0061371	BP	determination of heart left/right asymmetry	3	82	0.213365	LOC100694151;LOC100696148;ndrg4
GO:0008509	MF	anion transmembrane transporter activity	4	128	0.213385	best3;clcn5;LOC100700766;LOC100704714
GO:0000781	CC	chromosome, telomeric region	1	13	0.213773	lrwd1
GO:0005834	CC	heterotrimeric G-protein complex	1	13	0.213773	LOC100708260
GO:0005901	CC	caveola	1	13	0.213773	LOC100691279
GO:0044853	CC	plasma membrane raft	1	13	0.213773	LOC100691279
GO:1905360	CC	GTPase complex	1	13	0.213773	LOC100708260
GO:0008308	MF	voltage-gated anion channel activity	1	13	0.215959	clcn5
GO:0031681	MF	G-protein beta-subunit binding	1	13	0.215959	LOC100708260
GO:0015085	MF	calcium ion transmembrane transporter activity	2	47	0.216328	LOC100701765;LOC100701831
GO:0010648	BP	negative regulation of cell communication	4	123	0.217024	bcl6;LOC100696738;rgs11;rgs7
GO:0023057	BP	negative regulation of signaling	4	123	0.217024	bcl6;LOC100696738;rgs11;rgs7
GO:0046530	BP	photoreceptor cell differentiation	2	45	0.217551	LOC100702189;LOC100707272
GO:1901701	BP	cellular response to oxygen-containing compound	2	45	0.217551	LOC100704325;slc2a12
GO:0098771	BP	inorganic ion homeostasis	3	83	0.218449	LOC100694151;LOC109202003;LOC109202892
GO:0007600	BP	sensory perception	4	124	0.221134	LOC100695749;LOC100696010;LOC100708260;otos
GO:0008234	MF	cysteine-type peptidase activity	4	130	0.2212	capn3;LOC100703974;LOC100705351;usp50
GO:0005254	MF	chloride channel activity	2	48	0.223167	best3;clcn5
GO:0051493	BP	regulation of cytoskeleton organization	3	84	0.223557	LOC100702311;spire2;twf2
GO:0050817	BP	coagulation	2	46	0.22473	f13a1;vwf
GO:0005244	MF	voltage-gated ion channel activity	4	131	0.225136	clcn5;LOC100691500;LOC100701765;LOC100701993
GO:0000077	BP	DNA damage checkpoint	1	13	0.22527	rad9b
GO:0002455	BP	humoral immune response mediated by circulating immunoglobulin	1	13	0.22527	LOC100697225
GO:0006541	BP	glutamine metabolic process	1	13	0.22527	LOC100694977
GO:0006783	BP	heme biosynthetic process	1	13	0.22527	LOC100697245
GO:0006958	BP	complement activation, classical pathway	1	13	0.22527	LOC100697225
GO:0016050	BP	vesicle organization	1	13	0.22527	tyrp1
GO:0016064	BP	immunoglobulin mediated immune response	1	13	0.22527	LOC100697225
GO:0019724	BP	B cell mediated immunity	1	13	0.22527	LOC100697225
GO:0035138	BP	pectoral fin morphogenesis	1	13	0.22527	LOC100707272
GO:0042558	BP	pteridine-containing compound metabolic process	1	13	0.22527	LOC100695852
GO:0045214	BP	sarcomere organization	1	13	0.22527	capn3
GO:0048262	BP	determination of dorsal/ventral asymmetry	1	13	0.22527	sybu
GO:0051090	BP	regulation of DNA-binding transcription factor activity	1	13	0.22527	prox1
GO:0060219	BP	camera-type eye photoreceptor cell differentiation	1	13	0.22527	LOC100702189
GO:0048468	BP	cell development	12	482	0.227454	adssl1;capn3;epo;LOC100697245;LOC100701484;LOC100702189;LOC100707272;LOC106098811;ndrg4;piwil1;prox1;slitrk6
GO:0010605	BP	negative regulation of macromolecule metabolic process	7	255	0.227552	camk2n2;disp2;LOC100691519;LOC100709003;LOC102078176;LOC109195104;piwil1
GO:0032991	CC	protein-containing complex	28	1322	0.227561	bbip1;best3;cog8;fance;gins3;LOC100689762;LOC100692806;LOC100697225;LOC100699091;LOC100701798;LOC100701993;LOC100702068;LOC100705213;LOC100705319;LOC100708260;LOC100709203;LOC100711599;LOC100712573;LOC102079568;LOC102083013;LOC106098811;LOC109201892;lrwd1;piwil1;ppp2r5a;rad9b;rmc1;twf2
GO:0004435	MF	phosphatidylinositol phospholipase C activity	1	14	0.230505	plcd4
GO:0004629	MF	phospholipase C activity	1	14	0.230505	plcd4
GO:0015296	MF	anion:cation symporter activity	1	14	0.230505	LOC100700766
GO:0016706	MF	oxidoreductase activity, acting on paired donors, with incorporation or reduction of molecular oxygen, 2-oxoglutarate as one donor, and incorporation of one atom each of oxygen into both donors	1	14	0.230505	p4ha1
GO:0019905	MF	syntaxin binding	1	14	0.230505	sybu
GO:0047834	MF	D-threo-aldose 1-dehydrogenase activity	1	14	0.230505	LOC100691500
GO:0051129	BP	negative regulation of cellular component organization	2	47	0.231927	LOC100702311;twf2
GO:0031012	CC	extracellular matrix	2	50	0.232912	LOC102077503;mmp19
GO:0009799	BP	specification of symmetry	4	127	0.233587	LOC100694151;LOC100696148;ndrg4;sybu
GO:0009855	BP	determination of bilateral symmetry	4	127	0.233587	LOC100694151;LOC100696148;ndrg4;sybu
GO:0000003	BP	reproduction	3	86	0.233845	LOC100701484;piwil1;plcd4
GO:0022414	BP	reproductive process	3	86	0.233845	LOC100701484;piwil1;plcd4
GO:0003008	BP	system process	8	302	0.233946	edn1;LOC100694151;LOC100695749;LOC100696010;LOC100708260;LOC100711101;otos;slc2a12
GO:0016298	MF	lipase activity	2	50	0.236892	plcd4;smpdl3b
GO:0022832	MF	voltage-gated channel activity	4	134	0.237051	clcn5;LOC100691500;LOC100701765;LOC100701993
GO:0015267	MF	channel activity	8	318	0.237663	best3;clcn5;grin2a;kcnk5;kcnk6;LOC100691500;LOC100701765;LOC100701993
GO:0022803	MF	passive transmembrane transporter activity	8	318	0.237663	best3;clcn5;grin2a;kcnk5;kcnk6;LOC100691500;LOC100701765;LOC100701993
GO:0030099	BP	myeloid cell differentiation	3	87	0.23902	abcb10;epo;LOC100697245
GO:0060070	BP	canonical Wnt signaling pathway	2	48	0.239139	LOC100695566;sybu
GO:0044454	CC	nuclear chromosome part	2	51	0.239711	gins3;rad9b
GO:0006469	BP	negative regulation of protein kinase activity	1	14	0.240343	camk2n2
GO:0006779	BP	porphyrin-containing compound biosynthetic process	1	14	0.240343	LOC100697245
GO:0009069	BP	serine family amino acid metabolic process	1	14	0.240343	LOC100695852
GO:0031570	BP	DNA integrity checkpoint	1	14	0.240343	rad9b
GO:0033673	BP	negative regulation of kinase activity	1	14	0.240343	camk2n2
GO:0060349	BP	bone morphogenesis	1	14	0.240343	edn1
GO:0060900	BP	embryonic camera-type eye formation	1	14	0.240343	adamts16
GO:0005788	CC	endoplasmic reticulum lumen	1	15	0.242359	p4ha1
GO:0009898	CC	cytoplasmic side of plasma membrane	1	15	0.242359	LOC100708260
GO:0031234	CC	extrinsic component of cytoplasmic side of plasma membrane	1	15	0.242359	LOC100708260
GO:0098562	CC	cytoplasmic side of membrane	1	15	0.242359	LOC100708260
GO:0050801	BP	ion homeostasis	3	88	0.244216	LOC100694151;LOC109202003;LOC109202892
GO:0003810	MF	protein-glutamine gamma-glutamyltransferase activity	1	15	0.244782	f13a1
GO:0004198	MF	calcium-dependent cysteine-type endopeptidase activity	1	15	0.244782	capn3
GO:0032870	BP	cellular response to hormone stimulus	2	49	0.246362	LOC100704325;slc2a12
GO:0098660	BP	inorganic ion transmembrane transport	7	262	0.247852	kcnk5;kcnk6;LOC100691500;LOC100694151;LOC100701765;LOC100701831;LOC100707050
GO:0061024	BP	membrane organization	3	89	0.249429	LOC100691279;mtss1;ndrg4
GO:0006629	BP	lipid metabolic process	10	400	0.250715	insig1;LOC100696185;LOC100697903;LOC100702233;LOC100703170;LOC100707085;LOC102079261;neu3e;plcd4;smpdl3b
GO:0000228	CC	nuclear chromosome	2	53	0.253337	gins3;rad9b
GO:0046434	BP	organophosphate catabolic process	2	50	0.253592	LOC100704840;smpdl3b
GO:0002443	BP	leukocyte mediated immunity	1	15	0.255126	LOC100697225
GO:0002449	BP	lymphocyte mediated immunity	1	15	0.255126	LOC100697225
GO:0003170	BP	heart valve development	1	15	0.255126	slc2a12
GO:0006094	BP	gluconeogenesis	1	15	0.255126	LOC100704840
GO:0007098	BP	centrosome cycle	1	15	0.255126	LOC100701289
GO:0018149	BP	peptide cross-linking	1	15	0.255126	f13a1
GO:0019319	BP	hexose biosynthetic process	1	15	0.255126	LOC100704840
GO:0031023	BP	microtubule organizing center organization	1	15	0.255126	LOC100701289
GO:0033014	BP	tetrapyrrole biosynthetic process	1	15	0.255126	LOC100697245
GO:0035113	BP	embryonic appendage morphogenesis	1	15	0.255126	LOC100707272
GO:0046364	BP	monosaccharide biosynthetic process	1	15	0.255126	LOC100704840
GO:0048886	BP	neuromast hair cell differentiation	1	15	0.255126	prox1
GO:0051348	BP	negative regulation of transferase activity	1	15	0.255126	camk2n2
GO:0060536	BP	cartilage morphogenesis	1	15	0.255126	edn1
GO:0097193	BP	intrinsic apoptotic signaling pathway	1	15	0.255126	bcl6
GO:0019897	CC	extrinsic component of plasma membrane	1	16	0.256263	LOC100708260
GO:0016705	MF	oxidoreductase activity, acting on paired donors, with incorporation or reduction of molecular oxygen	3	95	0.257882	LOC100693469;LOC100705229;p4ha1
GO:0022890	MF	inorganic cation transmembrane transporter activity	8	326	0.258307	kcnk5;kcnk6;LOC100691500;LOC100694151;LOC100700766;LOC100701765;LOC100701831;LOC100701993
GO:0004675	MF	transmembrane receptor protein serine/threonine kinase activity	1	16	0.258796	LOC100712573
GO:0030154	BP	cell differentiation	18	782	0.259119	abcb10;adssl1;capn3;edn1;epo;irx2;LOC100697245;LOC100701484;LOC100702189;LOC100707272;LOC106098811;Mb;metrnl;ndrg4;piwil1;prox1;slitrk6;tyrp1
GO:0009892	BP	negative regulation of metabolic process	7	266	0.2597	camk2n2;disp2;LOC100691519;LOC100709003;LOC102078176;LOC109195104;piwil1
GO:0002253	BP	activation of immune response	2	51	0.260828	LOC100697225;LOC100709003
GO:0007276	BP	gamete generation	2	51	0.260828	LOC100701484;piwil1
GO:0048609	BP	multicellular organismal reproductive process	2	51	0.260828	LOC100701484;piwil1
GO:0015672	BP	monovalent inorganic cation transport	6	222	0.263003	kcnk5;kcnk6;LOC100691500;LOC100694151;LOC100700766;LOC100701993
GO:0005253	MF	anion channel activity	2	54	0.264454	best3;clcn5
GO:0009607	BP	response to biotic stimulus	3	92	0.265167	atf3;LOC100704464;LOC100705483
GO:0043207	BP	response to external biotic stimulus	3	92	0.265167	atf3;LOC100704464;LOC100705483
GO:0051707	BP	response to other organism	3	92	0.265167	atf3;LOC100704464;LOC100705483
GO:0016055	BP	Wnt signaling pathway	4	135	0.267561	LOC100693354;LOC100695566;sybu;wnt9a
GO:0021953	BP	central nervous system neuron differentiation	2	52	0.268066	LOC100707272;prox1
GO:0048882	BP	lateral line development	2	52	0.268066	edn1;prox1
GO:0098542	BP	defense response to other organism	2	52	0.268066	LOC100704464;LOC100705483
GO:1901698	BP	response to nitrogen compound	2	52	0.268066	LOC100704325;slc2a12
GO:0000096	BP	sulfur amino acid metabolic process	1	16	0.269622	LOC100705436
GO:0002460	BP	adaptive immune response based on somatic recombination of immune receptors built from immunoglobulin superfamily domains	1	16	0.269622	LOC100697225
GO:0009066	BP	aspartate family amino acid metabolic process	1	16	0.269622	LOC100705436
GO:0042136	BP	neurotransmitter biosynthetic process	1	16	0.269622	LOC100695852
GO:0045010	BP	actin nucleation	1	16	0.269622	spire2
GO:0048477	BP	oogenesis	1	16	0.269622	LOC100701484
GO:0048596	BP	embryonic camera-type eye morphogenesis	1	16	0.269622	adamts16
GO:0000776	CC	kinetochore	1	17	0.269912	lrwd1
GO:0046930	CC	pore complex	1	17	0.269912	LOC100697225
GO:0098858	CC	actin-based cell projection	1	17	0.269912	LOC100709319
GO:0198738	BP	cell-cell signaling by wnt	4	136	0.271873	LOC100693354;LOC100695566;sybu;wnt9a
GO:0000149	MF	SNARE binding	1	17	0.272552	sybu
GO:0015932	MF	nucleobase-containing compound transmembrane transporter activity	1	17	0.272552	slc29a3
GO:0048029	MF	monosaccharide binding	1	17	0.272552	p4ha1
GO:0140104	MF	molecular carrier activity	1	17	0.272552	Mb
GO:1901505	MF	carbohydrate derivative transmembrane transporter activity	1	17	0.272552	slc29a3
GO:0032504	BP	multicellular organism reproduction	2	53	0.275303	LOC100701484;piwil1
GO:0051188	BP	cofactor biosynthetic process	3	94	0.275726	LOC100697074;LOC100697245;LOC100704840
GO:0015980	BP	energy derivation by oxidation of organic compounds	2	54	0.282537	gys2;phkb
GO:0050778	BP	positive regulation of immune response	2	54	0.282537	LOC100697225;LOC100709003
GO:0035097	CC	histone methyltransferase complex	1	18	0.283314	twf2
GO:0098552	CC	side of membrane	1	18	0.283314	LOC100708260
GO:0002181	BP	cytoplasmic translation	1	17	0.283837	LOC100707050
GO:0035265	BP	organ growth	1	17	0.283837	ndrg4
GO:0050727	BP	regulation of inflammatory response	1	17	0.283837	metrnl
GO:0044430	CC	cytoskeletal part	7	291	0.284601	LOC100701289;LOC100701798;LOC100702068;LOC100711599;LOC102083013;LOC106098811;lrwd1
GO:0070838	BP	divalent metal ion transport	3	96	0.286328	LOC100701765;LOC100701831;LOC100707050
GO:0002376	BP	immune system process	11	463	0.289205	abcb10;epo;LOC100697225;LOC100697245;LOC100699091;LOC100699713;LOC100700187;LOC100705483;LOC100709003;LOC106098416;ptx3
GO:0007519	BP	skeletal muscle tissue development	2	55	0.289765	adssl1;LOC100694151
GO:0009953	BP	dorsal/ventral pattern formation	2	55	0.289765	edn1;sybu
GO:0044433	CC	cytoplasmic vesicle part	4	149	0.291207	LOC100697675;rmc1;spire2;tyrp1
GO:0072511	BP	divalent inorganic cation transport	3	97	0.291642	LOC100701765;LOC100701831;LOC100707050
GO:0016741	MF	transferase activity, transferring one-carbon groups	4	148	0.294329	LOC100695852;LOC100705436;LOC102080134;setd6
GO:0006820	BP	anion transport	5	186	0.294702	best3;clcn5;LOC100700766;LOC100704714;LOC100704783
GO:0005261	MF	cation channel activity	5	195	0.294713	kcnk5;kcnk6;LOC100691500;LOC100701765;LOC100701993
GO:0098590	CC	plasma membrane region	4	150	0.295331	grin2a;LOC100691279;LOC100702543;LOC100709319
GO:0044448	CC	cell cortex part	1	19	0.29647	LOC100692806
GO:0006914	BP	autophagy	2	56	0.296985	LOC100711101;rmc1
GO:0009127	BP	purine nucleoside monophosphate biosynthetic process	2	56	0.296985	adssl1;LOC100704840
GO:0009168	BP	purine ribonucleoside monophosphate biosynthetic process	2	56	0.296985	adssl1;LOC100704840
GO:0009617	BP	response to bacterium	2	56	0.296985	LOC100704464;LOC100705483
GO:0061919	BP	process utilizing autophagic mechanism	2	56	0.296985	LOC100711101;rmc1
GO:0001946	BP	lymphangiogenesis	1	18	0.297777	prox1
GO:0021954	BP	central nervous system neuron development	1	18	0.297777	prox1
GO:0030336	BP	negative regulation of cell migration	1	18	0.297777	prox1
GO:0036303	BP	lymph vessel morphogenesis	1	18	0.297777	prox1
GO:0055007	BP	cardiac muscle cell differentiation	1	18	0.297777	LOC106098811
GO:0097164	BP	ammonium ion metabolic process	1	18	0.297777	smpdl3b
GO:0016755	MF	transferase activity, transferring amino-acyl groups	1	19	0.299305	f13a1
GO:0016311	BP	dephosphorylation	6	233	0.299826	dusp13;dusp4;LOC100702311;LOC100705319;ppp2r5a;ublcp1
GO:0048037	MF	cofactor binding	7	294	0.303734	LOC100693469;LOC100695852;LOC100697245;LOC100705229;LOC109201892;Mb;p4ha1
GO:0044262	BP	cellular carbohydrate metabolic process	2	57	0.304193	gys2;phkb
GO:0006508	BP	proteolysis	14	615	0.308088	adamts16;anos1;capn3;LOC100703974;LOC100705351;LOC100709003;LOC100710983;LOC102076140;LOC102078176;LOC102083100;LOC109195104;mme;mmp19;usp50
GO:0008305	CC	integrin complex	1	20	0.309387	LOC100705213
GO:0098636	CC	protein complex involved in cell adhesion	1	20	0.309387	LOC100705213
GO:0048925	BP	lateral line system development	2	58	0.311389	edn1;prox1
GO:0060249	BP	anatomical structure homeostasis	2	58	0.311389	adssl1;LOC100711101
GO:0000075	BP	cell cycle checkpoint	1	19	0.311448	rad9b
GO:0001933	BP	negative regulation of protein phosphorylation	1	19	0.311448	camk2n2
GO:0007292	BP	female gamete generation	1	19	0.311448	LOC100701484
GO:0010506	BP	regulation of autophagy	1	19	0.311448	rmc1
GO:0030838	BP	positive regulation of actin filament polymerization	1	19	0.311448	spire2
GO:0040013	BP	negative regulation of locomotion	1	19	0.311448	prox1
GO:0042168	BP	heme metabolic process	1	19	0.311448	LOC100697245
GO:0042326	BP	negative regulation of phosphorylation	1	19	0.311448	camk2n2
GO:0051271	BP	negative regulation of cellular component movement	1	19	0.311448	prox1
GO:1901264	BP	carbohydrate derivative transport	1	19	0.311448	slc29a3
GO:2000146	BP	negative regulation of cell motility	1	19	0.311448	prox1
GO:0003824	MF	catalytic activity	79	4058	0.311691	abcb10;adamts16;adssl1;b4galnt4;capn3;dusp13;dusp4;f13a1;fbxo40;gys2;has2;hexb;LOC100689726;LOC100691500;LOC100692598;LOC100693469;LOC100694151;LOC100694290;LOC100694977;LOC100695749;LOC100695852;LOC100696010;LOC100696148;LOC100696185;LOC100697074;LOC100697245;LOC100697903;LOC100698224;LOC100698458;LOC100698983;LOC100701798;LOC100701831;LOC100702068;LOC100702233;LOC100702311;LOC100702543;LOC10070…
GO:0004970	MF	ionotropic glutamate receptor activity	1	20	0.312312	grin2a
GO:0008066	MF	glutamate receptor activity	1	20	0.312312	grin2a
GO:0006091	BP	generation of precursor metabolites and energy	3	101	0.312957	gys2;LOC100704840;phkb
GO:0048729	BP	tissue morphogenesis	6	237	0.313465	adamts16;edn1;LOC100694151;LOC100696148;LOC100711101;ndrg4
GO:0009628	BP	response to abiotic stimulus	4	146	0.315557	LOC100694290;LOC100704325;Mb;metrnl
GO:0017144	BP	drug metabolic process	4	146	0.315557	adssl1;LOC100695852;LOC100697074;LOC100704840
GO:0055114	BP	oxidation-reduction process	11	475	0.318011	gys2;LOC100692598;LOC100693469;LOC100696185;LOC100698224;LOC100698458;LOC100698983;LOC100705229;LOC100706411;p4ha1;phkb
GO:0018215	BP	protein phosphopantetheinylation	3	102	0.318295	b4galnt4;f13a1;LOC100705155
GO:0031985	CC	Golgi cisterna	1	21	0.322068	b4galnt4
GO:0032580	CC	Golgi cisterna membrane	1	21	0.322068	b4galnt4
GO:0034708	CC	methyltransferase complex	1	21	0.322068	twf2
GO:0005856	CC	cytoskeleton	10	455	0.322231	LOC100701289;LOC100701798;LOC100702068;LOC100702311;LOC100711599;LOC102083013;LOC106098811;lrwd1;spire2;tchp
GO:0006096	BP	glycolytic process	1	20	0.324854	LOC100704840
GO:0006757	BP	ATP generation from ADP	1	20	0.324854	LOC100704840
GO:0006778	BP	porphyrin-containing compound metabolic process	1	20	0.324854	LOC100697245
GO:0007283	BP	spermatogenesis	1	20	0.324854	piwil1
GO:0008203	BP	cholesterol metabolic process	1	20	0.324854	insig1
GO:0030177	BP	positive regulation of Wnt signaling pathway	1	20	0.324854	LOC100695566
GO:0035235	BP	ionotropic glutamate receptor signaling pathway	1	20	0.324854	grin2a
GO:0042866	BP	pyruvate biosynthetic process	1	20	0.324854	LOC100704840
GO:0048048	BP	embryonic eye morphogenesis	1	20	0.324854	adamts16
GO:0048232	BP	male gamete generation	1	20	0.324854	piwil1
GO:1902652	BP	secondary alcohol metabolic process	1	20	0.324854	insig1
GO:0004190	MF	aspartic-type endopeptidase activity	1	21	0.325079	LOC102076140
GO:0070001	MF	aspartic-type peptidase activity	1	21	0.325079	LOC102076140
GO:0019538	BP	protein metabolic process	45	2166	0.32959	adamts16;anos1;b4galnt4;camk2n2;capn3;dusp13;dusp4;eif2b5;f13a1;fbxo25;fbxo40;fbxo43;lipt1;LOC100689762;LOC100694290;LOC100697225;LOC100697245;LOC100702311;LOC100703709;LOC100703974;LOC100704574;LOC100704692;LOC100704838;LOC100705155;LOC100705319;LOC100705351;LOC100707050;LOC100709003;LOC100710983;LOC100711058;LOC100711101;LOC100712573;LOC102076140;LOC102076966;LOC102078176;LOC102083100;LOC109195…
GO:0006260	BP	DNA replication	2	61	0.332875	gins3;lrwd1
GO:0006821	BP	chloride transport	2	61	0.332875	best3;clcn5
GO:0031225	CC	anchored component of membrane	1	22	0.334518	LOC102077503
GO:0031901	CC	early endosome membrane	1	22	0.334518	LOC100697675
GO:0009117	BP	nucleotide metabolic process	5	197	0.336796	adssl1;LOC100703170;LOC100704840;LOC100707085;LOC102079261
GO:0140110	MF	transcription regulator activity	13	608	0.337499	atf3;barx2;irx2;LOC100534423;LOC100691519;LOC100696566;LOC100700771;LOC100700820;LOC100700925;LOC100702189;LOC100706951;LOC100707272;LOC100709203
GO:0016278	MF	lysine N-methyltransferase activity	1	22	0.33761	setd6
GO:0016279	MF	protein-lysine N-methyltransferase activity	1	22	0.33761	setd6
GO:0016860	MF	intramolecular oxidoreductase activity	1	22	0.33761	LOC100704840
GO:0016125	BP	sterol metabolic process	1	21	0.338	insig1
GO:0030318	BP	melanocyte differentiation	1	21	0.338	tyrp1
GO:0042398	BP	cellular modified amino acid biosynthetic process	1	21	0.338	LOC100709269
GO:0006954	BP	inflammatory response	2	62	0.339997	LOC100708542;metrnl
GO:0009725	BP	response to hormone	2	62	0.339997	LOC100704325;slc2a12
GO:0006753	BP	nucleoside phosphate metabolic process	5	199	0.344516	adssl1;LOC100703170;LOC100704840;LOC100707085;LOC102079261
GO:0042246	BP	tissue regeneration	2	63	0.347096	LOC100696148;LOC100706323
GO:0008376	MF	acetylgalactosaminyltransferase activity	1	23	0.34991	b4galnt4
GO:0007605	BP	sensory perception of sound	1	22	0.350891	otos
GO:0008643	BP	carbohydrate transport	1	22	0.350891	slc2a12
GO:0009266	BP	response to temperature stimulus	1	22	0.350891	metrnl
GO:0032102	BP	negative regulation of response to external stimulus	1	22	0.350891	metrnl
GO:0033013	BP	tetrapyrrole metabolic process	1	22	0.350891	LOC100697245
GO:0039019	BP	pronephric nephron development	1	22	0.350891	irx2
GO:0042310	BP	vasoconstriction	1	22	0.350891	edn1
GO:0046031	BP	ADP metabolic process	1	22	0.350891	LOC100704840
GO:0097190	BP	apoptotic signaling pathway	1	22	0.350891	bcl6
GO:0097756	BP	negative regulation of blood vessel diameter	1	22	0.350891	edn1
GO:0051172	BP	negative regulation of nitrogen compound metabolic process	5	201	0.35225	camk2n2;LOC100691519;LOC100709003;LOC102078176;LOC109195104
GO:0035335	BP	peptidyl-tyrosine dephosphorylation	2	64	0.354169	dusp13;LOC100702311
GO:0048793	BP	pronephros development	2	64	0.354169	epo;irx2
GO:0000323	CC	lytic vacuole	2	68	0.354929	hexb;slc29a3
GO:0005764	CC	lysosome	2	68	0.354929	hexb;slc29a3
GO:0050790	BP	regulation of catalytic activity	10	442	0.356536	anos1;camk2n2;eif2b5;LOC100701289;LOC100705319;LOC100707567;LOC100709003;LOC102078176;LOC109195104;ppp2r5a
GO:0000981	MF	DNA-binding transcription factor activity, RNA polymerase II-specific	6	262	0.358005	barx2;irx2;LOC100534423;LOC100700925;LOC100702189;LOC100707272
GO:0005833	CC	hemoglobin complex	1	24	0.35874	LOC109201892
GO:0002684	BP	positive regulation of immune system process	2	65	0.361216	LOC100697225;LOC100709003
GO:0009156	BP	ribonucleoside monophosphate biosynthetic process	2	65	0.361216	adssl1;LOC100704840
GO:0018205	BP	peptidyl-lysine modification	2	65	0.361216	lipt1;setd6
GO:0045087	BP	innate immune response	2	65	0.361216	LOC100697225;ptx3
GO:0070011	MF	peptidase activity, acting on L-amino acid peptides	10	466	0.36305	adamts16;capn3;LOC100703974;LOC100705351;LOC100710983;LOC102076140;LOC102083100;mme;mmp19;usp50
GO:0006090	BP	pyruvate metabolic process	1	23	0.363533	LOC100704840
GO:0007215	BP	glutamate receptor signaling pathway	1	23	0.363533	grin2a
GO:0007606	BP	sensory perception of chemical stimulus	1	23	0.363533	LOC100708260
GO:0010038	BP	response to metal ion	1	23	0.363533	LOC100702543
GO:0030198	BP	extracellular matrix organization	1	23	0.363533	adamts16
GO:0032273	BP	positive regulation of protein polymerization	1	23	0.363533	spire2
GO:0035850	BP	epithelial cell differentiation involved in kidney development	1	23	0.363533	irx2
GO:0042133	BP	neurotransmitter metabolic process	1	23	0.363533	LOC100695852
GO:0043062	BP	extracellular structure organization	1	23	0.363533	adamts16
GO:0061005	BP	cell differentiation involved in kidney development	1	23	0.363533	irx2
GO:0016567	BP	protein ubiquitination	5	204	0.363866	fbxo25;fbxo40;fbxo43;LOC100689762;LOC100711101
GO:0004553	MF	hydrolase activity, hydrolyzing O-glycosyl compounds	2	69	0.366802	hexb;neu3e
GO:0031461	CC	cullin-RING ubiquitin ligase complex	1	25	0.370521	LOC100689762
GO:0035770	CC	ribonucleoprotein granule	1	25	0.370521	piwil1
GO:0036464	CC	cytoplasmic ribonucleoprotein granule	1	25	0.370521	piwil1
GO:0060562	BP	epithelial tube morphogenesis	3	112	0.371597	LOC100694151;LOC100696148;ndrg4
GO:0003743	MF	translation initiation factor activity	1	25	0.373831	eif2b5
GO:0050776	BP	regulation of immune response	2	67	0.375223	LOC100697225;LOC100709003
GO:0031324	BP	negative regulation of cellular metabolic process	5	207	0.375493	camk2n2;LOC100691519;LOC100709003;LOC102078176;LOC109195104
GO:0008233	MF	peptidase activity	10	471	0.375559	adamts16;capn3;LOC100703974;LOC100705351;LOC100710983;LOC102076140;LOC102083100;mme;mmp19;usp50
GO:0001945	BP	lymph vessel development	1	24	0.37593	prox1
GO:0009135	BP	purine nucleoside diphosphate metabolic process	1	24	0.37593	LOC100704840
GO:0009179	BP	purine ribonucleoside diphosphate metabolic process	1	24	0.37593	LOC100704840
GO:0009615	BP	response to virus	1	24	0.37593	atf3
GO:0031334	BP	positive regulation of protein complex assembly	1	24	0.37593	spire2
GO:0035051	BP	cardiocyte differentiation	1	24	0.37593	LOC106098811
GO:1902905	BP	positive regulation of supramolecular fiber organization	1	24	0.37593	spire2
GO:0048583	BP	regulation of response to stimulus	10	450	0.377559	bcl6;LOC100695566;LOC100696738;LOC100697225;LOC100709003;LOC102077503;metrnl;rgs11;rgs7;sybu
GO:0046872	MF	metal ion binding	40	2046	0.380024	adamts16;adssl1;capn3;dtna;fbxo40;fbxo43;LOC100690118;LOC100690491;LOC100693469;LOC100693924;LOC100694151;LOC100696185;LOC100697074;LOC100698054;LOC100698224;LOC100698983;LOC100700820;LOC100700925;LOC100701831;LOC100702543;LOC100704692;LOC100705229;LOC100705436;LOC100705483;LOC100707427;LOC100709026;LOC100712573;LOC102076140;LOC102080994;LOC109201892;LOC109202003;Mb;mme;mmp19;p4ha1;phf24;plcd4;sm…
GO:0009124	BP	nucleoside monophosphate biosynthetic process	2	68	0.38218	adssl1;LOC100704840
GO:0030111	BP	regulation of Wnt signaling pathway	2	68	0.38218	LOC100695566;sybu
GO:0048878	BP	chemical homeostasis	3	114	0.38219	LOC100694151;LOC109202003;LOC109202892
GO:0035295	BP	tube development	8	354	0.382528	hexb;irx2;LOC100694151;LOC100696148;LOC100707733;LOC106098811;Mb;ndrg4
GO:0015077	MF	monovalent inorganic cation transmembrane transporter activity	5	219	0.382704	kcnk5;kcnk6;LOC100691500;LOC100694151;LOC100701993
GO:0040007	BP	growth	4	162	0.386374	LOC100696148;LOC100706323;LOC100712573;ndrg4
GO:0005768	CC	endosome	3	122	0.387588	LOC100697675;rmc1;wdfy2
GO:0044440	CC	endosomal part	2	73	0.387881	LOC100697675;rmc1
GO:0000041	BP	transition metal ion transport	1	25	0.388087	LOC109202003
GO:0006006	BP	glucose metabolic process	1	25	0.388087	LOC100704840
GO:0006879	BP	cellular iron ion homeostasis	1	25	0.388087	LOC109202003
GO:0007229	BP	integrin-mediated signaling pathway	1	25	0.388087	LOC100705213
GO:0009185	BP	ribonucleoside diphosphate metabolic process	1	25	0.388087	LOC100704840
GO:0016331	BP	morphogenesis of embryonic epithelium	1	25	0.388087	adamts16
GO:0072009	BP	nephron epithelium development	1	25	0.388087	irx2
GO:1901136	BP	carbohydrate derivative catabolic process	1	25	0.388087	LOC100705483
GO:0019637	BP	organophosphate metabolic process	8	356	0.388482	adssl1;LOC100703170;LOC100704840;LOC100707085;LOC100709269;LOC102079261;plcd4;smpdl3b
GO:0007601	BP	visual perception	2	69	0.389104	LOC100695749;LOC100696010
GO:0006518	BP	peptide metabolic process	6	259	0.389787	eif2b5;LOC100689762;LOC100690298;LOC100695721;LOC100707050;piwil1
GO:0003712	MF	transcription coregulator activity	2	73	0.393291	LOC100691519;LOC100706951
GO:0016810	MF	hydrolase activity, acting on carbon-nitrogen (but not peptide) bonds	2	73	0.393291	LOC100694977;LOC100705483
GO:0005795	CC	Golgi stack	1	27	0.393441	b4galnt4
GO:0048471	CC	perinuclear region of cytoplasm	1	27	0.393441	epo
GO:0043169	MF	cation binding	40	2058	0.395624	adamts16;adssl1;capn3;dtna;fbxo40;fbxo43;LOC100690118;LOC100690491;LOC100693469;LOC100693924;LOC100694151;LOC100696185;LOC100697074;LOC100698054;LOC100698224;LOC100698983;LOC100700820;LOC100700925;LOC100701831;LOC100702543;LOC100704692;LOC100705229;LOC100705436;LOC100705483;LOC100707427;LOC100709026;LOC100712573;LOC102076140;LOC102080994;LOC109201892;LOC109202003;Mb;mme;mmp19;p4ha1;phf24;plcd4;sm…
GO:0042493	BP	response to drug	2	70	0.395994	LOC109201892;Mb
GO:0003700	MF	DNA-binding transcription factor activity	11	531	0.396121	atf3;barx2;irx2;LOC100534423;LOC100696566;LOC100700771;LOC100700820;LOC100700925;LOC100702189;LOC100707272;LOC100709203
GO:0019904	MF	protein domain specific binding	1	27	0.396876	LOC100706951
GO:0032446	BP	protein modification by small protein conjugation	5	213	0.398738	fbxo25;fbxo40;fbxo43;LOC100689762;LOC100711101
GO:0006414	BP	translational elongation	1	26	0.400008	LOC100707050
GO:0033334	BP	fin morphogenesis	1	26	0.400008	LOC100707272
GO:0051495	BP	positive regulation of cytoskeleton organization	1	26	0.400008	spire2
GO:0050953	BP	sensory perception of light stimulus	2	71	0.402848	LOC100695749;LOC100696010
GO:1905114	BP	cell surface receptor signaling pathway involved in cell-cell signaling	4	166	0.404019	LOC100693354;LOC100695566;sybu;wnt9a
GO:0051171	BP	regulation of nitrogen compound metabolic process	25	1211	0.404519	anos1;atf3;barx2;camk2n2;irx2;LOC100534423;LOC100689762;LOC100691519;LOC100691593;LOC100696566;LOC100700771;LOC100700820;LOC100700925;LOC100702189;LOC100705319;LOC100706951;LOC100707050;LOC100707272;LOC100709003;LOC100709203;LOC102078176;LOC109195104;piwil1;ppp2r5a;prox1
GO:0008021	CC	synaptic vesicle	1	28	0.404588	LOC100697675
GO:0019898	CC	extrinsic component of membrane	1	28	0.404588	LOC100708260
GO:0062023	CC	collagen-containing extracellular matrix	1	28	0.404588	LOC102077503
GO:0031226	CC	intrinsic component of plasma membrane	5	228	0.406312	has2;LOC100697225;LOC100701993;LOC100705213;LOC102077503
GO:0016830	MF	carbon-carbon lyase activity	1	28	0.408081	LOC100694290
GO:0016879	MF	ligase activity, forming carbon-nitrogen bonds	1	28	0.408081	adssl1
GO:0050877	BP	nervous system process	4	167	0.408418	LOC100695749;LOC100696010;LOC100708260;otos
GO:0007368	BP	determination of left/right symmetry	3	119	0.408489	LOC100694151;LOC100696148;ndrg4
GO:0008144	MF	drug binding	22	1115	0.410885	abcb10;LOC100694151;LOC100695852;LOC100697074;LOC100697245;LOC100701798;LOC100701831;LOC100702068;LOC100703709;LOC100704574;LOC100704692;LOC100704838;LOC100709269;LOC100711058;LOC100711599;LOC100712573;LOC102076966;LOC102081219;LOC102083013;LOC106098811;LOC109201892;Mb
GO:0010035	BP	response to inorganic substance	1	27	0.411698	LOC100702543
GO:0018022	BP	peptidyl-lysine methylation	1	27	0.411698	setd6
GO:0035107	BP	appendage morphogenesis	1	27	0.411698	LOC100707272
GO:0050954	BP	sensory perception of mechanical stimulus	1	27	0.411698	otos
GO:0060348	BP	bone development	1	27	0.411698	edn1
GO:0120025	CC	plasma membrane bounded cell projection	4	178	0.412035	bbip1;LOC100702543;LOC100707567;LOC100709319
GO:0000775	CC	chromosome, centromeric region	1	29	0.415532	lrwd1
GO:0070382	CC	exocytic vesicle	1	29	0.415532	LOC100697675
GO:0098802	CC	plasma membrane receptor complex	1	29	0.415532	LOC100705213
GO:0009126	BP	purine nucleoside monophosphate metabolic process	2	73	0.416446	adssl1;LOC100704840
GO:0009167	BP	purine ribonucleoside monophosphate metabolic process	2	73	0.416446	adssl1;LOC100704840
GO:0071944	CC	cell periphery	26	1346	0.416468	best3;grin2a;has2;lgr6;lingo3;LOC100691279;LOC100691500;LOC100692806;LOC100693278;LOC100695167;LOC100697225;LOC100699091;LOC100701484;LOC100701993;LOC100702543;LOC100705213;LOC100706323;LOC100707567;LOC100707652;LOC100708260;LOC100709319;LOC100712573;LOC102077503;LOC102079568;spire2;unc5c
GO:0005262	MF	calcium channel activity	1	29	0.419078	LOC100701765
GO:0008152	BP	metabolic process	99	4999	0.419213	adamts16;adssl1;anos1;atf3;b4galnt4;barx2;camk2n2;capn3;disp2;dusp13;dusp4;eif2b5;f13a1;fance;fbxo25;fbxo40;fbxo43;gins3;gys2;has2;hexb;insig1;irx2;lipt1;LOC100534423;LOC100689762;LOC100690298;LOC100691519;LOC100691593;LOC100692598;LOC100693469;LOC100694290;LOC100694977;LOC100695721;LOC100695852;LOC100696185;LOC100696566;LOC100697074;LOC100697225;LOC100697245;LOC100697903;LOC100698224;LOC10069845…
GO:0065007	BP	biological regulation	81	4075	0.419679	abcb10;adssl1;anos1;atf3;barx2;bcl6;camk2n2;ccpg1;disp2;edn1;eif2b5;epo;f13a1;grin2a;irx2;lgr6;LOC100534423;LOC100689762;LOC100691500;LOC100691519;LOC100691593;LOC100693278;LOC100693354;LOC100694151;LOC100695167;LOC100695566;LOC100695852;LOC100696148;LOC100696566;LOC100696738;LOC100697225;LOC100697245;LOC100700187;LOC100700771;LOC100700820;LOC100700925;LOC100701289;LOC100701484;LOC100701765;LOC10…
GO:0060255	BP	regulation of macromolecule metabolic process	26	1271	0.420529	anos1;atf3;barx2;camk2n2;disp2;irx2;LOC100534423;LOC100689762;LOC100691519;LOC100691593;LOC100696566;LOC100700771;LOC100700820;LOC100700925;LOC100702189;LOC100705319;LOC100706951;LOC100707050;LOC100707272;LOC100709003;LOC100709203;LOC102078176;LOC109195104;piwil1;ppp2r5a;prox1
GO:0098805	CC	whole membrane	5	232	0.420892	LOC100691279;LOC100697675;LOC100712573;slc29a3;tyrp1
GO:0018298	BP	protein-chromophore linkage	1	28	0.423162	LOC100694290
GO:0035315	BP	hair cell differentiation	1	28	0.423162	prox1
GO:0044089	BP	positive regulation of cellular component biogenesis	1	28	0.423162	spire2
GO:0050808	BP	synapse organization	1	28	0.423162	slitrk6
GO:0050931	BP	pigment cell differentiation	1	28	0.423162	tyrp1
GO:1901700	BP	response to oxygen-containing compound	2	74	0.423187	LOC100704325;slc2a12
GO:0004725	MF	protein tyrosine phosphatase activity	2	78	0.42568	dusp13;LOC100702311
GO:0019222	BP	regulation of metabolic process	27	1326	0.427777	anos1;atf3;barx2;camk2n2;disp2;irx2;LOC100534423;LOC100689762;LOC100691519;LOC100691593;LOC100696566;LOC100700771;LOC100700820;LOC100700925;LOC100702189;LOC100705319;LOC100706951;LOC100707050;LOC100707272;LOC100709003;LOC100709203;LOC102078176;LOC109195104;piwil1;ppp2r5a;prox1;rmc1
GO:0016667	MF	oxidoreductase activity, acting on a sulfur group of donors	1	30	0.429871	LOC100706411
GO:0009108	BP	coenzyme biosynthetic process	2	75	0.429888	LOC100697074;LOC100704840
GO:0022839	MF	ion gated channel activity	5	232	0.430514	clcn5;grin2a;LOC100691500;LOC100701765;LOC100701993
GO:0004175	MF	endopeptidase activity	6	284	0.431019	adamts16;capn3;LOC102076140;LOC102083100;mme;mmp19
GO:0031974	CC	membrane-enclosed lumen	7	340	0.431283	fance;gins3;LOC100697245;LOC102081219;p4ha1;rad9b;twf2
GO:0043233	CC	organelle lumen	7	340	0.431283	fance;gins3;LOC100697245;LOC102081219;p4ha1;rad9b;twf2
GO:0070013	CC	intracellular organelle lumen	7	340	0.431283	fance;gins3;LOC100697245;LOC102081219;p4ha1;rad9b;twf2
GO:0001570	BP	vasculogenesis	1	29	0.434403	Mb
GO:0009064	BP	glutamine family amino acid metabolic process	1	29	0.434403	LOC100694977
GO:0016052	BP	carbohydrate catabolic process	1	29	0.434403	LOC100704840
GO:0019835	BP	cytolysis	1	29	0.434403	LOC100697225
GO:0044242	BP	cellular lipid catabolic process	1	29	0.434403	smpdl3b
GO:0046916	BP	cellular transition metal ion homeostasis	1	29	0.434403	LOC109202003
GO:1902532	BP	negative regulation of intracellular signal transduction	1	29	0.434403	bcl6
GO:0022607	BP	cellular component assembly	10	472	0.435816	bbip1;capn3;LOC100691279;LOC100701993;LOC100702311;LOC106098811;prox1;slitrk6;spire2;twf2
GO:0005938	CC	cell cortex	1	31	0.436823	LOC100692806
GO:0060429	BP	epithelium development	8	373	0.439129	adamts16;irx2;LOC100694151;LOC100696148;LOC106098811;ndrg4;prox1;tyrp1
GO:0080090	BP	regulation of primary metabolic process	25	1232	0.440266	anos1;atf3;barx2;camk2n2;irx2;LOC100534423;LOC100689762;LOC100691519;LOC100691593;LOC100696566;LOC100700771;LOC100700820;LOC100700925;LOC100702189;LOC100705319;LOC100706951;LOC100707050;LOC100707272;LOC100709003;LOC100709203;LOC102078176;LOC109195104;piwil1;ppp2r5a;prox1
GO:0015294	MF	solute:cation symporter activity	1	31	0.440466	LOC100700766
GO:0030215	MF	semaphorin receptor binding	1	31	0.440466	LOC100694323
GO:0044255	BP	cellular lipid metabolic process	6	274	0.441999	LOC100702233;LOC100703170;LOC100707085;LOC102079261;plcd4;smpdl3b
GO:0005179	MF	hormone activity	2	81	0.444681	epo;LOC109202892
GO:0033043	BP	regulation of organelle organization	3	126	0.444721	LOC100702311;spire2;twf2
GO:0022836	MF	gated channel activity	5	236	0.445099	clcn5;grin2a;LOC100691500;LOC100701765;LOC100701993
GO:0002250	BP	adaptive immune response	1	30	0.445427	LOC100697225
GO:0006165	BP	nucleoside diphosphate phosphorylation	1	30	0.445427	LOC100704840
GO:0033059	BP	cellular pigmentation	1	30	0.445427	tyrp1
GO:0033339	BP	pectoral fin development	1	30	0.445427	LOC100707272
GO:0035150	BP	regulation of tube size	1	30	0.445427	edn1
GO:0035296	BP	regulation of tube diameter	1	30	0.445427	edn1
GO:0042490	BP	mechanoreceptor differentiation	1	30	0.445427	prox1
GO:0046939	BP	nucleotide phosphorylation	1	30	0.445427	LOC100704840
GO:0050880	BP	regulation of blood vessel size	1	30	0.445427	edn1
GO:0097746	BP	regulation of blood vessel diameter	1	30	0.445427	edn1
GO:0030425	CC	dendrite	1	32	0.447178	LOC100707567
GO:0042613	CC	MHC class II protein complex	1	32	0.447178	LOC100699091
GO:0097447	CC	dendritic tree	1	32	0.447178	LOC100707567
GO:0031323	BP	regulation of cellular metabolic process	25	1237	0.448809	atf3;barx2;camk2n2;irx2;LOC100534423;LOC100689762;LOC100691519;LOC100691593;LOC100696566;LOC100700771;LOC100700820;LOC100700925;LOC100702189;LOC100705319;LOC100706951;LOC100707050;LOC100707272;LOC100709003;LOC100709203;LOC102078176;LOC109195104;piwil1;ppp2r5a;prox1;rmc1
GO:0070647	BP	protein modification by small protein conjugation or removal	6	277	0.452363	fbxo25;fbxo40;fbxo43;LOC100689762;LOC100711101;usp50
GO:0010563	BP	negative regulation of phosphorus metabolic process	1	31	0.456237	camk2n2
GO:0014904	BP	myotube cell development	1	31	0.456237	adssl1
GO:0045936	BP	negative regulation of phosphate metabolic process	1	31	0.456237	camk2n2
GO:0048741	BP	skeletal muscle fiber development	1	31	0.456237	adssl1
GO:0051604	BP	protein maturation	1	31	0.456237	lipt1
GO:0072073	BP	kidney epithelium development	1	31	0.456237	irx2
GO:0140014	BP	mitotic nuclear division	1	31	0.456237	LOC100701289
GO:0005765	CC	lysosomal membrane	1	33	0.457344	slc29a3
GO:0005770	CC	late endosome	1	33	0.457344	rmc1
GO:0098852	CC	lytic vacuole membrane	1	33	0.457344	slc29a3
GO:0048666	BP	neuron development	5	229	0.460139	LOC100702189;LOC100707272;ndrg4;prox1;slitrk6
GO:0005886	CC	plasma membrane	25	1321	0.463278	best3;grin2a;has2;lgr6;lingo3;LOC100691279;LOC100691500;LOC100693278;LOC100695167;LOC100697225;LOC100699091;LOC100701484;LOC100701993;LOC100702543;LOC100705213;LOC100706323;LOC100707567;LOC100707652;LOC100708260;LOC100709319;LOC100712573;LOC102077503;LOC102079568;spire2;unc5c
GO:0006464	BP	cellular protein modification process	28	1399	0.464054	b4galnt4;camk2n2;dusp13;dusp4;f13a1;fbxo25;fbxo40;fbxo43;lipt1;LOC100689762;LOC100694290;LOC100702311;LOC100703709;LOC100704574;LOC100704692;LOC100704838;LOC100705155;LOC100705319;LOC100707050;LOC100711058;LOC100711101;LOC100712573;LOC102076966;p4ha1;ppp2r5a;setd6;ublcp1;usp50
GO:0036211	BP	protein modification process	28	1399	0.464054	b4galnt4;camk2n2;dusp13;dusp4;f13a1;fbxo25;fbxo40;fbxo43;lipt1;LOC100689762;LOC100694290;LOC100702311;LOC100703709;LOC100704574;LOC100704692;LOC100704838;LOC100705155;LOC100705319;LOC100707050;LOC100711058;LOC100711101;LOC100712573;LOC102076966;p4ha1;ppp2r5a;setd6;ublcp1;usp50
GO:0044283	BP	small molecule biosynthetic process	4	180	0.464865	has2;LOC100695852;LOC100704840;LOC100705436
GO:0019220	BP	regulation of phosphate metabolic process	3	130	0.465038	camk2n2;LOC100705319;ppp2r5a
GO:0051174	BP	regulation of phosphorus metabolic process	3	130	0.465038	camk2n2;LOC100705319;ppp2r5a
GO:0006810	BP	transport	31	1553	0.465343	abcb10;best3;clcn5;cog8;grin2a;kcnk5;kcnk6;LOC100691500;LOC100692806;LOC100693924;LOC100694151;LOC100699061;LOC100700766;LOC100701765;LOC100701831;LOC100701993;LOC100702855;LOC100704714;LOC100704783;LOC100707050;LOC100709367;LOC102076536;LOC109201892;LOC109202003;Mb;slc1a5;slc29a3;slc2a12;slc41a2;slc6a2;spire2
GO:0003018	BP	vascular process in circulatory system	1	32	0.466837	edn1
GO:0006665	BP	sphingolipid metabolic process	1	32	0.466837	smpdl3b
GO:0009166	BP	nucleotide catabolic process	1	32	0.466837	LOC100704840
GO:0019359	BP	nicotinamide nucleotide biosynthetic process	1	32	0.466837	LOC100704840
GO:0019363	BP	pyridine nucleotide biosynthetic process	1	32	0.466837	LOC100704840
GO:1901292	BP	nucleoside phosphate catabolic process	1	32	0.466837	LOC100704840
GO:0005922	CC	connexin complex	1	34	0.467325	LOC102079568
GO:0030658	CC	transport vesicle membrane	1	34	0.467325	LOC100697675
GO:0042611	CC	MHC protein complex	1	34	0.467325	LOC100699091
GO:0007389	BP	pattern specification process	5	231	0.467707	edn1;LOC100694151;LOC100696148;ndrg4;sybu
GO:0030246	MF	carbohydrate binding	2	85	0.469465	LOC100692546;p4ha1
GO:0140096	MF	catalytic activity, acting on a protein	27	1417	0.469624	adamts16;b4galnt4;capn3;dusp13;dusp4;f13a1;fbxo40;LOC100702311;LOC100703709;LOC100703974;LOC100704574;LOC100704692;LOC100704838;LOC100705155;LOC100705351;LOC100710983;LOC100711058;LOC100712573;LOC102076140;LOC102076966;LOC102083100;mme;mmp19;p4ha1;setd6;ublcp1;usp50
GO:0005773	CC	vacuole	2	86	0.46975	hexb;slc29a3
GO:0055086	BP	nucleobase-containing small molecule metabolic process	5	232	0.47148	adssl1;LOC100703170;LOC100704840;LOC100707085;LOC102079261
GO:0071704	BP	organic substance metabolic process	90	4583	0.472784	adamts16;adssl1;anos1;atf3;b4galnt4;barx2;camk2n2;capn3;disp2;dusp13;dusp4;eif2b5;f13a1;fance;fbxo25;fbxo40;fbxo43;gins3;gys2;has2;hexb;insig1;irx2;lipt1;LOC100534423;LOC100689762;LOC100690298;LOC100691519;LOC100691593;LOC100694290;LOC100694977;LOC100695721;LOC100695852;LOC100696185;LOC100696566;LOC100697074;LOC100697225;LOC100697245;LOC100697903;LOC100700771;LOC100700820;LOC100700925;LOC10070218…
GO:0035239	BP	tube morphogenesis	6	283	0.47296	hexb;LOC100694151;LOC100696148;LOC100707733;Mb;ndrg4
GO:0008168	MF	methyltransferase activity	3	138	0.472984	LOC100705436;LOC102080134;setd6
GO:0009056	BP	catabolic process	9	436	0.475093	LOC100697903;LOC100704840;LOC100705483;LOC100711101;neu3e;plcd4;rmc1;smpdl3b;usp50
GO:0009161	BP	ribonucleoside monophosphate metabolic process	2	82	0.475597	adssl1;LOC100704840
GO:0044281	BP	small molecule metabolic process	12	589	0.475759	adssl1;has2;insig1;LOC100694977;LOC100695852;LOC100697074;LOC100702233;LOC100703170;LOC100704840;LOC100705436;LOC100707085;LOC102079261
GO:0009913	BP	epidermal cell differentiation	1	33	0.477232	prox1
GO:0018208	BP	peptidyl-proline modification	1	33	0.477232	p4ha1
GO:0042623	MF	ATPase activity, coupled	3	139	0.477743	abcb10;LOC100694151;LOC100701831
GO:0032259	BP	methylation	3	133	0.480063	LOC100705436;LOC102080134;setd6
GO:0004197	MF	cysteine-type endopeptidase activity	1	35	0.480919	capn3
GO:0004879	MF	nuclear receptor activity	1	35	0.480919	LOC100700925
GO:0005249	MF	voltage-gated potassium channel activity	2	87	0.481608	LOC100691500;LOC100701993
GO:0008237	MF	metallopeptidase activity	3	140	0.482483	adamts16;mme;mmp19
GO:0006796	BP	phosphate-containing compound metabolic process	22	1105	0.485834	adssl1;camk2n2;dusp13;dusp4;LOC100702311;LOC100703170;LOC100703709;LOC100704574;LOC100704692;LOC100704838;LOC100704840;LOC100705319;LOC100707085;LOC100709269;LOC100711058;LOC100712573;LOC102076966;LOC102079261;plcd4;ppp2r5a;smpdl3b;ublcp1
GO:0009605	BP	response to external stimulus	7	338	0.48651	atf3;LOC100694151;LOC100700187;LOC100704464;LOC100705483;LOC106098416;metrnl
GO:0036477	CC	somatodendritic compartment	1	36	0.486741	LOC100707567
GO:0044441	CC	ciliary part	1	36	0.486741	bbip1
GO:0031400	BP	negative regulation of protein modification process	1	34	0.487425	camk2n2
GO:0055072	BP	iron ion homeostasis	1	34	0.487425	LOC109202003
GO:0008270	MF	zinc ion binding	11	570	0.489442	dtna;fbxo40;LOC100690491;LOC100700820;LOC100700925;LOC100705436;LOC100705483;LOC100707427;LOC102076140;mmp19;znf385c
GO:0006357	BP	regulation of transcription by RNA polymerase II	7	339	0.489638	atf3;barx2;LOC100534423;LOC100702189;LOC100706951;LOC100707272;LOC100709203
GO:0043228	CC	non-membrane-bounded organelle	16	848	0.489708	gins3;kbtbd13;LOC100701289;LOC100701798;LOC100702068;LOC100702311;LOC100707522;LOC100711599;LOC102081219;LOC102083013;LOC106098811;lrwd1;piwil1;rad9b;spire2;tchp
GO:0043232	CC	intracellular non-membrane-bounded organelle	16	848	0.489708	gins3;kbtbd13;LOC100701289;LOC100701798;LOC100702068;LOC100702311;LOC100707522;LOC100711599;LOC102081219;LOC102083013;LOC106098811;lrwd1;piwil1;rad9b;spire2;tchp
GO:0051234	BP	establishment of localization	31	1569	0.490287	abcb10;best3;clcn5;cog8;grin2a;kcnk5;kcnk6;LOC100691500;LOC100692806;LOC100693924;LOC100694151;LOC100699061;LOC100700766;LOC100701765;LOC100701831;LOC100701993;LOC100702855;LOC100704714;LOC100704783;LOC100707050;LOC100709367;LOC102076536;LOC109201892;LOC109202003;Mb;slc1a5;slc29a3;slc2a12;slc41a2;slc6a2;spire2
GO:0070925	BP	organelle assembly	4	186	0.4903	bbip1;capn3;LOC106098811;prox1
GO:0008276	MF	protein methyltransferase activity	1	36	0.490569	setd6
GO:0098531	MF	transcription factor activity, direct ligand regulated sequence-specific DNA binding	1	36	0.490569	LOC100700925
GO:0016798	MF	hydrolase activity, acting on glycosyl bonds	2	89	0.493581	hexb;neu3e
GO:0005509	MF	calcium ion binding	8	411	0.494827	capn3;LOC100690118;LOC100693924;LOC100698983;LOC100709026;LOC102080994;phf24;plcd4
GO:1901135	BP	carbohydrate derivative metabolic process	8	392	0.495109	adssl1;has2;LOC100703170;LOC100704840;LOC100705155;LOC100705483;LOC100707085;LOC102079261
GO:0034707	CC	chloride channel complex	1	37	0.496184	best3
GO:0002011	BP	morphogenesis of an epithelial sheet	1	35	0.497421	adamts16
GO:0009132	BP	nucleoside diphosphate metabolic process	1	35	0.497421	LOC100704840
GO:0015074	BP	DNA integration	1	35	0.497421	LOC102076140
GO:0072525	BP	pyridine-containing compound biosynthetic process	1	35	0.497421	LOC100704840
GO:0042981	BP	regulation of apoptotic process	3	137	0.499786	bcl6;LOC100703709;LOC100707733
GO:0005539	MF	glycosaminoglycan binding	1	37	0.500041	LOC100706323
GO:0001822	BP	kidney development	2	86	0.500709	epo;irx2
GO:0031099	BP	regeneration	2	86	0.500709	LOC100696148;LOC100706323
GO:0072001	BP	renal system development	2	86	0.500709	epo;irx2
GO:0006793	BP	phosphorus metabolic process	22	1115	0.503828	adssl1;camk2n2;dusp13;dusp4;LOC100702311;LOC100703170;LOC100703709;LOC100704574;LOC100704692;LOC100704838;LOC100704840;LOC100705319;LOC100707085;LOC100709269;LOC100711058;LOC100712573;LOC102076966;LOC102079261;plcd4;ppp2r5a;smpdl3b;ublcp1
GO:0006520	BP	cellular amino acid metabolic process	3	138	0.504658	LOC100694977;LOC100695852;LOC100705436
GO:0099503	CC	secretory vesicle	1	38	0.505455	LOC100697675
GO:0032502	BP	developmental process	37	1888	0.506525	abcb10;adamts16;adssl1;barx2;bcl6;capn3;edn1;epo;gins3;hexb;irx2;LOC100534423;LOC100693354;LOC100694151;LOC100696148;LOC100697245;LOC100700925;LOC100701289;LOC100701484;LOC100702189;LOC100703503;LOC100706323;LOC100707272;LOC100707733;LOC100711101;LOC106098811;Mb;metrnl;ndrg4;piwil1;prox1;slc2a12;slitrk6;sybu;tyrp1;unc5c;wnt9a
GO:0031410	CC	cytoplasmic vesicle	5	256	0.506569	LOC100697675;rmc1;spire2;tyrp1;wdfy2
GO:0097708	CC	intracellular vesicle	5	256	0.506569	LOC100697675;rmc1;spire2;tyrp1;wdfy2
GO:0006754	BP	ATP biosynthetic process	1	36	0.507223	LOC100704840
GO:0010638	BP	positive regulation of organelle organization	1	36	0.507223	spire2
GO:0019882	BP	antigen processing and presentation	1	36	0.507223	LOC100699091
GO:1903522	BP	regulation of blood circulation	1	36	0.507223	edn1
GO:0009966	BP	regulation of signal transduction	7	345	0.508288	bcl6;LOC100695566;LOC100696738;LOC102077503;rgs11;rgs7;sybu
GO:0043067	BP	regulation of programmed cell death	3	139	0.509506	bcl6;LOC100703709;LOC100707733
GO:0050662	MF	coenzyme binding	3	146	0.510482	LOC100695852;LOC100697245;p4ha1
GO:0032501	BP	multicellular organismal process	40	2046	0.511784	abcb10;adamts16;adssl1;barx2;bcl6;edn1;epo;f13a1;gins3;hexb;irx2;LOC100534423;LOC100693354;LOC100694151;LOC100695749;LOC100696010;LOC100696148;LOC100697245;LOC100700925;LOC100701289;LOC100701484;LOC100702189;LOC100703503;LOC100707272;LOC100707733;LOC100708260;LOC100711101;LOC106098811;Mb;ndrg4;otos;piwil1;prox1;slc2a12;slitrk6;sybu;tyrp1;unc5c;vwf;wnt9a
GO:0000151	CC	ubiquitin ligase complex	1	39	0.514556	LOC100689762
GO:0099568	CC	cytoplasmic region	1	39	0.514556	LOC100692806
GO:0045597	BP	positive regulation of cell differentiation	1	37	0.516834	metrnl
GO:0048066	BP	developmental pigmentation	1	37	0.516834	tyrp1
GO:0060326	BP	cell chemotaxis	1	37	0.516834	LOC100700187
GO:0016410	MF	N-acyltransferase activity	1	39	0.518462	LOC100697245
GO:0048856	BP	anatomical structure development	36	1845	0.518829	abcb10;adamts16;adssl1;barx2;bcl6;capn3;edn1;epo;gins3;hexb;irx2;LOC100534423;LOC100693354;LOC100694151;LOC100696148;LOC100697245;LOC100700925;LOC100701289;LOC100701484;LOC100702189;LOC100703503;LOC100706323;LOC100707272;LOC100707733;LOC100711101;LOC106098811;Mb;ndrg4;piwil1;prox1;slc2a12;slitrk6;sybu;tyrp1;unc5c;wnt9a
GO:0001655	BP	urogenital system development	2	89	0.519034	epo;irx2
GO:0009123	BP	nucleoside monophosphate metabolic process	2	89	0.519034	adssl1;LOC100704840
GO:0031399	BP	regulation of protein modification process	3	141	0.519128	camk2n2;LOC100705319;ppp2r5a
GO:0099080	CC	supramolecular complex	3	150	0.521279	kbtbd13;LOC100701289;LOC100707522
GO:0099081	CC	supramolecular polymer	3	150	0.521279	kbtbd13;LOC100701289;LOC100707522
GO:0099512	CC	supramolecular fiber	3	150	0.521279	kbtbd13;LOC100701289;LOC100707522
GO:0005921	CC	gap junction	1	40	0.52349	LOC102079568
GO:0008076	CC	voltage-gated potassium channel complex	1	40	0.52349	LOC100701993
GO:0034705	CC	potassium channel complex	1	40	0.52349	LOC100701993
GO:0098793	CC	presynapse	1	40	0.52349	LOC100697675
GO:0042995	CC	cell projection	4	206	0.524519	bbip1;LOC100702543;LOC100707567;LOC100709319
GO:1901615	BP	organic hydroxy compound metabolic process	2	90	0.525042	insig1;tyrp1
GO:0098588	CC	bounding membrane of organelle	7	372	0.526232	b4galnt4;cog8;LOC100691279;LOC100697675;LOC100701831;slc29a3;tyrp1
GO:0019362	BP	pyridine nucleotide metabolic process	1	38	0.526259	LOC100704840
GO:0042471	BP	ear morphogenesis	1	38	0.526259	LOC100707272
GO:0042472	BP	inner ear morphogenesis	1	38	0.526259	LOC100707272
GO:0045786	BP	negative regulation of cell cycle	1	38	0.526259	rad9b
GO:0046496	BP	nicotinamide nucleotide metabolic process	1	38	0.526259	LOC100704840
GO:0048881	BP	mechanosensory lateral line system development	1	38	0.526259	edn1
GO:0072006	BP	nephron development	1	38	0.526259	irx2
GO:0008170	MF	N-methyltransferase activity	1	40	0.527417	setd6
GO:0031982	CC	vesicle	5	263	0.530676	LOC100697675;rmc1;spire2;tyrp1;wdfy2
GO:0005975	BP	carbohydrate metabolic process	4	196	0.531547	gys2;hexb;LOC100704840;phkb
GO:0005774	CC	vacuolar membrane	1	41	0.532261	slc29a3
GO:0098687	CC	chromosomal region	1	41	0.532261	lrwd1
GO:0005488	MF	binding	142	7661	0.533171	abcb10;adamts16;adssl1;alkal2;ankrd22;anos1;atf3;barx2;bcl6;camk2n2;capn3;dtna;eif2b5;epo;fbxo25;fbxo40;fbxo43;insig1;irx2;itfg2;kbtbd13;lgr6;lingo3;LOC100534423;LOC100689724;LOC100689762;LOC100690118;LOC100690244;LOC100690298;LOC100690491;LOC100691547;LOC100691593;LOC100692546;LOC100693354;LOC100693469;LOC100693924;LOC100694151;LOC100694323;LOC100694977;LOC100695721;LOC100695749;LOC100695852;LOC…
GO:0010941	BP	regulation of cell death	3	144	0.533369	bcl6;LOC100703709;LOC100707733
GO:0014902	BP	myotube differentiation	1	39	0.535501	adssl1
GO:0048589	BP	developmental growth	3	145	0.538064	LOC100696148;LOC100706323;ndrg4
GO:0044451	CC	nucleoplasm part	3	154	0.539125	fance;gins3;twf2
GO:0032989	BP	cellular component morphogenesis	4	198	0.539602	capn3;LOC106098811;prox1;slitrk6
GO:0005819	CC	spindle	1	42	0.540872	LOC100701289
GO:1901566	BP	organonitrogen compound biosynthetic process	12	618	0.544326	adssl1;eif2b5;has2;LOC100689762;LOC100695852;LOC100697245;LOC100704840;LOC100705155;LOC100705436;LOC100707050;LOC100709269;piwil1
GO:0003407	BP	neural retina development	1	40	0.544564	LOC100702189
GO:0031101	BP	fin regeneration	1	40	0.544564	LOC100706323
GO:0016791	MF	phosphatase activity	4	209	0.544654	dusp13;dusp4;LOC100702311;ublcp1
GO:0002009	BP	morphogenesis of an epithelium	4	200	0.547588	adamts16;LOC100694151;LOC100696148;ndrg4
GO:0051128	BP	regulation of cellular component organization	4	201	0.551554	LOC100702311;slitrk6;spire2;twf2
GO:0000139	CC	Golgi membrane	3	157	0.552261	b4galnt4;cog8;LOC100691279
GO:0008135	MF	translation factor activity, RNA binding	1	43	0.553302	eif2b5
GO:0031329	BP	regulation of cellular catabolic process	1	41	0.553451	rmc1
GO:0055076	BP	transition metal ion homeostasis	1	41	0.553451	LOC109202003
GO:0072524	BP	pyridine-containing compound metabolic process	1	41	0.553451	LOC100704840
GO:0048598	BP	embryonic morphogenesis	6	308	0.555999	adamts16;edn1;LOC100694151;LOC100696148;LOC100707272;ndrg4
GO:0044427	CC	chromosomal part	3	158	0.556591	gins3;lrwd1;rad9b
GO:0000280	BP	nuclear division	1	42	0.562166	LOC100701289
GO:0001505	BP	regulation of neurotransmitter levels	1	42	0.562166	LOC100695852
GO:0009145	BP	purine nucleoside triphosphate biosynthetic process	1	42	0.562166	LOC100704840
GO:0009206	BP	purine ribonucleoside triphosphate biosynthetic process	1	42	0.562166	LOC100704840
GO:0015931	BP	nucleobase-containing compound transport	1	42	0.562166	slc29a3
GO:0019318	BP	hexose metabolic process	1	42	0.562166	LOC100704840
GO:0030522	BP	intracellular receptor signaling pathway	1	42	0.562166	LOC100700925
GO:0048747	BP	muscle fiber development	1	42	0.562166	adssl1
GO:0005887	CC	integral component of plasma membrane	4	216	0.56224	has2;LOC100697225;LOC100701993;LOC100705213
GO:0009152	BP	purine ribonucleotide biosynthetic process	2	97	0.565675	adssl1;LOC100704840
GO:0044445	CC	cytosolic part	1	45	0.565771	LOC109201892
GO:0034702	CC	ion channel complex	2	103	0.566384	best3;LOC100701993
GO:0022843	MF	voltage-gated cation channel activity	2	102	0.567005	LOC100691500;LOC100701993
GO:0048513	BP	animal organ development	20	1047	0.568076	abcb10;adamts16;adssl1;bcl6;edn1;epo;gins3;irx2;LOC100694151;LOC100696148;LOC100697245;LOC100702189;LOC100703503;LOC100707272;LOC100711101;LOC106098811;ndrg4;prox1;slc2a12;tyrp1
GO:0031224	CC	intrinsic component of membrane	69	3798	0.569335	abcb10;ankrd22;b4galnt4;best3;ccpg1;clcn5;cnnm1;disp2;frem3;grin2a;has2;insig1;kcnk5;kcnk6;lgr6;lingo3;LOC100689711;LOC100691279;LOC100691500;LOC100693278;LOC100693924;LOC100694151;LOC100695167;LOC100695566;LOC100697225;LOC100697588;LOC100697675;LOC100697903;LOC100699061;LOC100699091;LOC100700766;LOC100701484;LOC100701765;LOC100701831;LOC100701993;LOC100702543;LOC100702855;LOC100704574;LOC1007047…
GO:0042330	BP	taxis	3	152	0.570162	LOC100694151;LOC100700187;LOC106098416
GO:0006887	BP	exocytosis	1	43	0.570711	LOC100692806
GO:0022411	BP	cellular component disassembly	1	43	0.570711	adamts16
GO:1901617	BP	organic hydroxy compound biosynthetic process	1	43	0.570711	tyrp1
GO:0098796	CC	membrane protein complex	7	388	0.571547	best3;LOC100697225;LOC100699091;LOC100701993;LOC100705213;LOC100708260;LOC102079568
GO:0044267	BP	cellular protein metabolic process	33	1726	0.571831	b4galnt4;camk2n2;dusp13;dusp4;eif2b5;f13a1;fbxo25;fbxo40;fbxo43;lipt1;LOC100689762;LOC100694290;LOC100702311;LOC100703709;LOC100704574;LOC100704692;LOC100704838;LOC100705155;LOC100705319;LOC100707050;LOC100709003;LOC100711058;LOC100711101;LOC100712573;LOC102076966;LOC102078176;LOC109195104;p4ha1;piwil1;ppp2r5a;setd6;ublcp1;usp50
GO:0048584	BP	positive regulation of response to stimulus	3	153	0.574635	LOC100695566;LOC100697225;LOC100709003
GO:0043412	BP	macromolecule modification	28	1469	0.576406	b4galnt4;camk2n2;dusp13;dusp4;f13a1;fbxo25;fbxo40;fbxo43;lipt1;LOC100689762;LOC100694290;LOC100702311;LOC100703709;LOC100704574;LOC100704692;LOC100704838;LOC100705155;LOC100705319;LOC100707050;LOC100711058;LOC100711101;LOC100712573;LOC102076966;p4ha1;ppp2r5a;setd6;ublcp1;usp50
GO:0004386	MF	helicase activity	2	104	0.577603	LOC102081219;mov10l1
GO:0031267	MF	small GTPase binding	1	46	0.577775	LOC102076536
GO:0007626	BP	locomotory behavior	1	44	0.579091	LOC100711101
GO:0008544	BP	epidermis development	1	44	0.579091	prox1
GO:0031347	BP	regulation of defense response	1	44	0.579091	metrnl
GO:0006259	BP	DNA metabolic process	5	262	0.579755	fance;gins3;LOC100694290;LOC102076140;lrwd1
GO:0034765	BP	regulation of ion transmembrane transport	2	100	0.582313	LOC100691500;LOC100701765
GO:0006915	BP	apoptotic process	4	209	0.582615	bcl6;LOC100703709;LOC100707733;LOC100712573
GO:0006366	BP	transcription by RNA polymerase II	7	370	0.583208	atf3;barx2;LOC100534423;LOC100702189;LOC100706951;LOC100707272;LOC100709203
GO:0005516	MF	calmodulin binding	1	47	0.585632	phkb
GO:0051130	BP	positive regulation of cellular component organization	1	45	0.587308	spire2
GO:0006164	BP	purine nucleotide biosynthetic process	2	101	0.587755	adssl1;LOC100704840
GO:0034762	BP	regulation of transmembrane transport	2	101	0.587755	LOC100691500;LOC100701765
GO:0016757	MF	transferase activity, transferring glycosyl groups	4	221	0.589011	b4galnt4;gys2;has2;LOC100705155
GO:0044437	CC	vacuolar part	1	48	0.589328	slc29a3
GO:0019899	MF	enzyme binding	4	222	0.592594	alkal2;camk2n2;eif2b5;LOC102076536
GO:0052689	MF	carboxylic ester hydrolase activity	1	48	0.593344	LOC100702233
GO:0010646	BP	regulation of cell communication	7	374	0.59469	bcl6;LOC100695566;LOC100696738;LOC102077503;rgs11;rgs7;sybu
GO:2000112	BP	regulation of cellular macromolecule biosynthetic process	18	957	0.595108	atf3;barx2;irx2;LOC100534423;LOC100689762;LOC100691519;LOC100691593;LOC100696566;LOC100700771;LOC100700820;LOC100700925;LOC100702189;LOC100706951;LOC100707050;LOC100707272;LOC100709203;piwil1;prox1
GO:0005996	BP	monosaccharide metabolic process	1	46	0.595365	LOC100704840
GO:0006479	BP	protein methylation	1	46	0.595365	setd6
GO:0006733	BP	oxidoreduction coenzyme metabolic process	1	46	0.595365	LOC100704840
GO:0008202	BP	steroid metabolic process	1	46	0.595365	insig1
GO:0008213	BP	protein alkylation	1	46	0.595365	setd6
GO:0044085	BP	cellular component biogenesis	10	535	0.596957	bbip1;capn3;LOC100691279;LOC100701993;LOC100702311;LOC106098811;prox1;slitrk6;spire2;twf2
GO:0006412	BP	translation	4	213	0.597679	eif2b5;LOC100689762;LOC100707050;piwil1
GO:0018193	BP	peptidyl-amino acid modification	4	213	0.597679	lipt1;LOC100707050;p4ha1;setd6
GO:0031090	CC	organelle membrane	9	511	0.597863	b4galnt4;cog8;LOC100691279;LOC100693924;LOC100697675;LOC100701831;slc29a3;spire2;tyrp1
GO:0009888	BP	tissue development	12	642	0.598712	adamts16;adssl1;edn1;irx2;LOC100694151;LOC100696148;LOC100706323;LOC100711101;LOC106098811;ndrg4;prox1;tyrp1
GO:0010556	BP	regulation of macromolecule biosynthetic process	18	959	0.598802	atf3;barx2;irx2;LOC100534423;LOC100689762;LOC100691519;LOC100691593;LOC100696566;LOC100700771;LOC100700820;LOC100700925;LOC100702189;LOC100706951;LOC100707050;LOC100707272;LOC100709203;piwil1;prox1
GO:0003724	MF	RNA helicase activity	1	49	0.600914	LOC102081219
GO:0009142	BP	nucleoside triphosphate biosynthetic process	1	47	0.603266	LOC100704840
GO:0009201	BP	ribonucleoside triphosphate biosynthetic process	1	47	0.603266	LOC100704840
GO:0030334	BP	regulation of cell migration	1	47	0.603266	prox1
GO:0098656	BP	anion transmembrane transport	1	47	0.603266	LOC100704714
GO:0043269	BP	regulation of ion transport	2	104	0.603765	LOC100691500;LOC100701765
GO:0072522	BP	purine-containing compound biosynthetic process	2	104	0.603765	adssl1;LOC100704840
GO:0006807	BP	nitrogen compound metabolic process	78	4080	0.604424	adamts16;adssl1;anos1;atf3;b4galnt4;barx2;camk2n2;capn3;dusp13;dusp4;eif2b5;f13a1;fance;fbxo25;fbxo40;fbxo43;gins3;has2;irx2;lipt1;LOC100534423;LOC100689762;LOC100690298;LOC100691519;LOC100691593;LOC100694290;LOC100694977;LOC100695721;LOC100695852;LOC100696566;LOC100697225;LOC100697245;LOC100700771;LOC100700820;LOC100700925;LOC100702189;LOC100702311;LOC100703170;LOC100703709;LOC100703974;LOC10070…
GO:0012501	BP	programmed cell death	4	215	0.60509	bcl6;LOC100703709;LOC100707733;LOC100712573
GO:0043043	BP	peptide biosynthetic process	4	216	0.608765	eif2b5;LOC100689762;LOC100707050;piwil1
GO:0010629	BP	negative regulation of gene expression	3	161	0.609367	disp2;LOC100691519;piwil1
GO:0009894	BP	regulation of catabolic process	1	48	0.611013	rmc1
GO:0048285	BP	organelle fission	1	48	0.611013	LOC100701289
GO:0023051	BP	regulation of signaling	7	380	0.611615	bcl6;LOC100695566;LOC100696738;LOC102077503;rgs11;rgs7;sybu
GO:1901575	BP	organic substance catabolic process	7	380	0.611615	LOC100697903;LOC100704840;LOC100705483;neu3e;plcd4;smpdl3b;usp50
GO:0032993	CC	protein-DNA complex	1	51	0.611615	gins3
GO:0016021	CC	integral component of membrane	68	3780	0.612362	abcb10;ankrd22;b4galnt4;best3;ccpg1;clcn5;cnnm1;disp2;frem3;grin2a;has2;insig1;kcnk5;kcnk6;lgr6;lingo3;LOC100689711;LOC100691279;LOC100691500;LOC100693278;LOC100693924;LOC100694151;LOC100695167;LOC100695566;LOC100697225;LOC100697588;LOC100697675;LOC100697903;LOC100699061;LOC100699091;LOC100700766;LOC100701484;LOC100701765;LOC100701831;LOC100701993;LOC100702543;LOC100702855;LOC100704574;LOC1007047…
GO:1902495	CC	transmembrane transporter complex	2	113	0.617079	best3;LOC100701993
GO:0033333	BP	fin development	1	49	0.61861	LOC100707272
GO:0035162	BP	embryonic hemopoiesis	1	49	0.61861	LOC100697245
GO:0044057	BP	regulation of system process	1	49	0.61861	edn1
GO:1990351	CC	transporter complex	2	114	0.621892	best3;LOC100701993
GO:0005654	CC	nucleoplasm	3	174	0.622377	fance;gins3;twf2
GO:0022824	MF	transmitter-gated ion channel activity	1	52	0.62279	grin2a
GO:0022835	MF	transmitter-gated channel activity	1	52	0.62279	grin2a
GO:0008219	BP	cell death	4	220	0.623255	bcl6;LOC100703709;LOC100707733;LOC100712573
GO:0031326	BP	regulation of cellular biosynthetic process	18	973	0.624271	atf3;barx2;irx2;LOC100534423;LOC100689762;LOC100691519;LOC100691593;LOC100696566;LOC100700771;LOC100700820;LOC100700925;LOC100702189;LOC100706951;LOC100707050;LOC100707272;LOC100709203;piwil1;prox1
GO:0009260	BP	ribonucleotide biosynthetic process	2	108	0.624379	adssl1;LOC100704840
GO:0046390	BP	ribose phosphate biosynthetic process	2	109	0.629402	adssl1;LOC100704840
GO:0097458	CC	neuron part	2	116	0.63138	LOC100697675;LOC100707567
GO:0009889	BP	regulation of biosynthetic process	18	978	0.633193	atf3;barx2;irx2;LOC100534423;LOC100689762;LOC100691519;LOC100691593;LOC100696566;LOC100700771;LOC100700820;LOC100700925;LOC100702189;LOC100706951;LOC100707050;LOC100707272;LOC100709203;piwil1;prox1
GO:0040008	BP	regulation of growth	1	51	0.633364	LOC100712573
GO:0046034	BP	ATP metabolic process	1	51	0.633364	LOC100704840
GO:0048736	BP	appendage development	1	51	0.633364	LOC100707272
GO:0006974	BP	cellular response to DNA damage stimulus	3	167	0.634155	fance;LOC100694290;rad9b
GO:0098791	CC	Golgi subcompartment	3	178	0.637758	b4galnt4;cog8;LOC100691279
GO:0005524	MF	ATP binding	18	1029	0.638117	abcb10;LOC100694151;LOC100697074;LOC100701798;LOC100701831;LOC100702068;LOC100703709;LOC100704574;LOC100704692;LOC100704838;LOC100709269;LOC100711058;LOC100711599;LOC100712573;LOC102076966;LOC102081219;LOC102083013;LOC106098811
GO:0036094	MF	small molecule binding	31	1751	0.640046	abcb10;adssl1;LOC100691547;LOC100694151;LOC100695749;LOC100695852;LOC100696010;LOC100697074;LOC100697245;LOC100700167;LOC100701798;LOC100701831;LOC100702068;LOC100703709;LOC100704574;LOC100704692;LOC100704838;LOC100706323;LOC100709269;LOC100710513;LOC100711058;LOC100711599;LOC100712573;LOC102076966;LOC102081219;LOC102083013;LOC102083195;LOC106098811;LOC109201892;Mb;p4ha1
GO:0014033	BP	neural crest cell differentiation	1	52	0.640527	edn1
GO:0030902	BP	hindbrain development	1	52	0.640527	LOC100703503
GO:0048565	BP	digestive tract development	1	52	0.640527	Mb
GO:2000145	BP	regulation of cell motility	1	52	0.640527	prox1
GO:1902494	CC	catalytic complex	5	299	0.645302	LOC100689762;LOC100705319;LOC100708260;ppp2r5a;twf2
GO:0044422	CC	organelle part	28	1604	0.645414	b4galnt4;bbip1;cog8;fance;gins3;insig1;kbtbd13;LOC100691279;LOC100693924;LOC100697245;LOC100697675;LOC100701289;LOC100701798;LOC100701831;LOC100702068;LOC100707522;LOC100711599;LOC102081219;LOC102083013;LOC106098811;lrwd1;p4ha1;rad9b;rmc1;slc29a3;spire2;twf2;tyrp1
GO:0030133	CC	transport vesicle	1	56	0.646122	LOC100697675
GO:0032101	BP	regulation of response to external stimulus	1	53	0.64755	metrnl
GO:0034404	BP	nucleobase-containing small molecule biosynthetic process	1	53	0.64755	LOC100704840
GO:0002682	BP	regulation of immune system process	2	113	0.648975	LOC100697225;LOC100709003
GO:0008283	BP	cell proliferation	2	113	0.648975	LOC100703503;ndrg4
GO:0061630	MF	ubiquitin protein ligase activity	1	56	0.650114	fbxo40
GO:0007275	BP	multicellular organism development	32	1731	0.653535	abcb10;adamts16;adssl1;barx2;bcl6;edn1;epo;gins3;hexb;irx2;LOC100534423;LOC100693354;LOC100694151;LOC100696148;LOC100697245;LOC100700925;LOC100701289;LOC100702189;LOC100703503;LOC100707272;LOC100707733;LOC100711101;LOC106098811;Mb;ndrg4;prox1;slc2a12;slitrk6;sybu;tyrp1;unc5c;wnt9a
GO:0030855	BP	epithelial cell differentiation	2	114	0.653739	irx2;prox1
GO:0006643	BP	membrane lipid metabolic process	1	54	0.654437	smpdl3b
GO:0032559	MF	adenyl ribonucleotide binding	18	1039	0.654647	abcb10;LOC100694151;LOC100697074;LOC100701798;LOC100701831;LOC100702068;LOC100703709;LOC100704574;LOC100704692;LOC100704838;LOC100709269;LOC100711058;LOC100711599;LOC100712573;LOC102076966;LOC102081219;LOC102083013;LOC106098811
GO:0030554	MF	adenyl nucleotide binding	18	1041	0.657908	abcb10;LOC100694151;LOC100697074;LOC100701798;LOC100701831;LOC100702068;LOC100703709;LOC100704574;LOC100704692;LOC100704838;LOC100709269;LOC100711058;LOC100711599;LOC100712573;LOC102076966;LOC102081219;LOC102083013;LOC106098811
GO:0048646	BP	anatomical structure formation involved in morphogenesis	6	342	0.658242	adamts16;capn3;hexb;LOC100707733;LOC106098811;prox1
GO:0010468	BP	regulation of gene expression	19	1046	0.658663	atf3;barx2;disp2;irx2;LOC100534423;LOC100689762;LOC100691519;LOC100691593;LOC100696566;LOC100700771;LOC100700820;LOC100700925;LOC100702189;LOC100706951;LOC100707050;LOC100707272;LOC100709203;piwil1;prox1
GO:0001944	BP	vasculature development	4	231	0.661336	hexb;LOC100707733;Mb;prox1
GO:0072358	BP	cardiovascular system development	4	231	0.661336	hexb;LOC100707733;Mb;prox1
GO:0061659	MF	ubiquitin-like protein ligase activity	1	58	0.663028	fbxo40
GO:0034622	BP	cellular protein-containing complex assembly	3	175	0.665487	LOC100702311;spire2;twf2
GO:0005694	CC	chromosome	3	186	0.667204	gins3;lrwd1;rad9b
GO:0030900	BP	forebrain development	1	56	0.667812	prox1
GO:0051094	BP	positive regulation of developmental process	1	56	0.667812	metrnl
GO:0072330	BP	monocarboxylic acid biosynthetic process	1	56	0.667812	LOC100704840
GO:0034703	CC	cation channel complex	1	60	0.67152	LOC100701993
GO:0051260	BP	protein homooligomerization	1	57	0.674306	LOC100701993
GO:0016887	MF	ATPase activity	4	247	0.675949	abcb10;LOC100694151;LOC100701831;LOC102081219
GO:0043005	CC	neuron projection	1	61	0.677581	LOC100707567
GO:0048514	BP	blood vessel morphogenesis	3	179	0.68041	hexb;LOC100707733;Mb
GO:0009144	BP	purine nucleoside triphosphate metabolic process	1	58	0.680673	LOC100704840
GO:0009205	BP	purine ribonucleoside triphosphate metabolic process	1	58	0.680673	LOC100704840
GO:0040012	BP	regulation of locomotion	1	58	0.680673	prox1
GO:0048762	BP	mesenchymal cell differentiation	1	58	0.680673	edn1
GO:0051270	BP	regulation of cellular component movement	1	58	0.680673	prox1
GO:0051179	BP	localization	33	1804	0.680721	abcb10;best3;clcn5;cog8;grin2a;kcnk5;kcnk6;LOC100691500;LOC100692806;LOC100693924;LOC100694151;LOC100699061;LOC100700187;LOC100700766;LOC100701765;LOC100701831;LOC100701993;LOC100702855;LOC100704714;LOC100704783;LOC100707050;LOC100709367;LOC102076536;LOC109201892;LOC109202003;Mb;prox1;slc1a5;slc29a3;slc2a12;slc41a2;slc6a2;spire2
GO:0044431	CC	Golgi apparatus part	3	190	0.681265	b4galnt4;cog8;LOC100691279
GO:0008757	MF	S-adenosylmethionine-dependent methyltransferase activity	1	61	0.681515	setd6
GO:0017111	MF	nucleoside-triphosphatase activity	10	601	0.682763	abcb10;LOC100694151;LOC100701798;LOC100701831;LOC100702068;LOC100711599;LOC102081219;LOC102083013;LOC106098811;mov10l1
GO:0043604	BP	amide biosynthetic process	4	239	0.687361	eif2b5;LOC100689762;LOC100707050;piwil1
GO:0005829	CC	cytosol	2	129	0.68859	LOC109201892;ndrg4
GO:0043170	BP	macromolecule metabolic process	69	3693	0.689506	adamts16;anos1;atf3;b4galnt4;barx2;camk2n2;capn3;disp2;dusp13;dusp4;eif2b5;f13a1;fance;fbxo25;fbxo40;fbxo43;gins3;gys2;has2;irx2;lipt1;LOC100534423;LOC100689762;LOC100691519;LOC100691593;LOC100694290;LOC100696566;LOC100697225;LOC100697245;LOC100700771;LOC100700820;LOC100700925;LOC100702189;LOC100702311;LOC100703709;LOC100703974;LOC100704574;LOC100704692;LOC100704838;LOC100705155;LOC100705319;LOC1…
GO:0000287	MF	magnesium ion binding	1	64	0.698993	adssl1
GO:0006814	BP	sodium ion transport	1	61	0.69904	LOC100700766
GO:0016579	BP	protein deubiquitination	1	61	0.69904	usp50
GO:0044429	CC	mitochondrial part	3	196	0.701531	LOC100693924;LOC100697245;LOC102081219
GO:0030182	BP	neuron differentiation	5	302	0.703689	LOC100702189;LOC100707272;ndrg4;prox1;slitrk6
GO:0007267	BP	cell-cell signaling	4	245	0.705942	LOC100693354;LOC100695566;sybu;wnt9a
GO:0009199	BP	ribonucleoside triphosphate metabolic process	1	63	0.710698	LOC100704840
GO:0009790	BP	embryo development	8	475	0.711128	adamts16;edn1;LOC100694151;LOC100696148;LOC100697245;LOC100707272;LOC106098811;ndrg4
GO:0005667	CC	transcription factor complex	1	67	0.711685	LOC100709203
GO:0004843	MF	thiol-dependent ubiquitin-specific protease activity	1	67	0.715516	usp50
GO:0016616	MF	oxidoreductase activity, acting on the CH-OH group of donors, NAD or NADP as acceptor	1	67	0.715516	LOC100691500
GO:0036459	MF	thiol-dependent ubiquitinyl hydrolase activity	1	67	0.715516	usp50
GO:0009141	BP	nucleoside triphosphate metabolic process	1	64	0.716357	LOC100704840
GO:0048703	BP	embryonic viscerocranium morphogenesis	1	64	0.716357	edn1
GO:0044260	BP	cellular macromolecule metabolic process	55	2993	0.719126	atf3;b4galnt4;barx2;camk2n2;dusp13;dusp4;eif2b5;f13a1;fance;fbxo25;fbxo40;fbxo43;gins3;gys2;irx2;lipt1;LOC100534423;LOC100689762;LOC100691519;LOC100691593;LOC100694290;LOC100696566;LOC100697245;LOC100700771;LOC100700820;LOC100700925;LOC100702189;LOC100702311;LOC100703709;LOC100704574;LOC100704692;LOC100704838;LOC100705155;LOC100705319;LOC100706951;LOC100707050;LOC100707272;LOC100709003;LOC1007092…
GO:0006644	BP	phospholipid metabolic process	2	129	0.719162	plcd4;smpdl3b
GO:0019783	MF	ubiquitin-like protein-specific protease activity	1	68	0.72082	usp50
GO:0016462	MF	pyrophosphatase activity	10	621	0.721532	abcb10;LOC100694151;LOC100701798;LOC100701831;LOC100702068;LOC100711599;LOC102081219;LOC102083013;LOC106098811;mov10l1
GO:0008047	MF	enzyme activator activity	2	136	0.721632	alkal2;LOC100707567
GO:0070646	BP	protein modification by small protein removal	1	65	0.721906	usp50
GO:0060322	BP	head development	3	191	0.722218	edn1;LOC100703503;prox1
GO:0016817	MF	hydrolase activity, acting on acid anhydrides	10	624	0.727078	abcb10;LOC100694151;LOC100701798;LOC100701831;LOC100702068;LOC100711599;LOC102081219;LOC102083013;LOC106098811;mov10l1
GO:0016818	MF	hydrolase activity, acting on acid anhydrides, in phosphorus-containing anhydrides	10	624	0.727078	abcb10;LOC100694151;LOC100701798;LOC100701831;LOC100702068;LOC100711599;LOC102081219;LOC102083013;LOC106098811;mov10l1
GO:0043473	BP	pigmentation	1	66	0.727347	tyrp1
GO:0010008	CC	endosome membrane	1	70	0.727368	LOC100697675
GO:1901576	BP	organic substance biosynthetic process	33	1843	0.729622	adssl1;atf3;barx2;eif2b5;gins3;gys2;has2;irx2;LOC100534423;LOC100689762;LOC100691519;LOC100691593;LOC100695852;LOC100696185;LOC100696566;LOC100697074;LOC100697245;LOC100700771;LOC100700820;LOC100700925;LOC100702189;LOC100704840;LOC100705155;LOC100705436;LOC100706951;LOC100707050;LOC100707272;LOC100709203;LOC100709269;lrwd1;piwil1;prox1;tyrp1
GO:0032555	MF	purine ribonucleotide binding	25	1486	0.730425	abcb10;adssl1;LOC100691547;LOC100694151;LOC100695749;LOC100696010;LOC100697074;LOC100700167;LOC100701798;LOC100701831;LOC100702068;LOC100703709;LOC100704574;LOC100704692;LOC100704838;LOC100709269;LOC100710513;LOC100711058;LOC100711599;LOC100712573;LOC102076966;LOC102081219;LOC102083013;LOC102083195;LOC106098811
GO:0050896	BP	response to stimulus	51	2795	0.731081	atf3;bcl6;epo;f13a1;fance;grin2a;lgr6;LOC100693278;LOC100693354;LOC100694151;LOC100694290;LOC100695167;LOC100695566;LOC100696148;LOC100696738;LOC100697225;LOC100699091;LOC100699713;LOC100700187;LOC100700925;LOC100702543;LOC100704325;LOC100704464;LOC100704838;LOC100704840;LOC100705213;LOC100705483;LOC100706323;LOC100707567;LOC100708260;LOC100708542;LOC100709003;LOC100712573;LOC102077503;LOC1060984…
GO:0016614	MF	oxidoreductase activity, acting on CH-OH group of donors	1	70	0.731136	LOC100691500
GO:0101005	MF	ubiquitinyl hydrolase activity	1	70	0.731136	usp50
GO:1990234	CC	transferase complex	2	140	0.731161	LOC100689762;twf2
GO:0031981	CC	nuclear lumen	4	269	0.731828	fance;gins3;rad9b;twf2
GO:0065003	BP	protein-containing complex assembly	4	254	0.732306	LOC100701993;LOC100702311;spire2;twf2
GO:0097367	MF	carbohydrate derivative binding	26	1544	0.732359	abcb10;adssl1;LOC100691547;LOC100694151;LOC100695749;LOC100696010;LOC100697074;LOC100700167;LOC100701798;LOC100701831;LOC100702068;LOC100703709;LOC100704574;LOC100704692;LOC100704838;LOC100706323;LOC100709269;LOC100710513;LOC100711058;LOC100711599;LOC100712573;LOC102076966;LOC102081219;LOC102083013;LOC102083195;LOC106098811
GO:0044238	BP	primary metabolic process	82	4408	0.732667	adamts16;adssl1;anos1;atf3;b4galnt4;barx2;camk2n2;capn3;dusp13;dusp4;eif2b5;f13a1;fance;fbxo25;fbxo40;fbxo43;gins3;gys2;hexb;insig1;irx2;lipt1;LOC100534423;LOC100689762;LOC100691519;LOC100691593;LOC100694290;LOC100694977;LOC100695852;LOC100696185;LOC100696566;LOC100697225;LOC100697245;LOC100697903;LOC100700771;LOC100700820;LOC100700925;LOC100702189;LOC100702233;LOC100702311;LOC100703170;LOC100703…
GO:0006066	BP	alcohol metabolic process	1	67	0.732682	insig1
GO:0051259	BP	protein complex oligomerization	1	67	0.732682	LOC100701993
GO:0030054	CC	cell junction	4	270	0.734498	grin2a;LOC100697675;LOC102076977;LOC102079568
GO:0048731	BP	system development	25	1419	0.734724	abcb10;adamts16;adssl1;bcl6;edn1;epo;gins3;hexb;irx2;LOC100694151;LOC100696148;LOC100697245;LOC100701289;LOC100702189;LOC100703503;LOC100707272;LOC100707733;LOC100711101;LOC106098811;Mb;ndrg4;prox1;slc2a12;slitrk6;tyrp1
GO:0048699	BP	generation of neurons	5	315	0.738053	LOC100702189;LOC100707272;ndrg4;prox1;slitrk6
GO:0032553	MF	ribonucleotide binding	25	1493	0.739094	abcb10;adssl1;LOC100691547;LOC100694151;LOC100695749;LOC100696010;LOC100697074;LOC100700167;LOC100701798;LOC100701831;LOC100702068;LOC100703709;LOC100704574;LOC100704692;LOC100704838;LOC100709269;LOC100710513;LOC100711058;LOC100711599;LOC100712573;LOC102076966;LOC102081219;LOC102083013;LOC102083195;LOC106098811
GO:0030097	BP	hemopoiesis	3	197	0.74148	abcb10;epo;LOC100697245
GO:0045859	BP	regulation of protein kinase activity	1	69	0.743043	camk2n2
GO:0001568	BP	blood vessel development	3	198	0.744586	hexb;LOC100707733;Mb
GO:0017076	MF	purine nucleotide binding	25	1498	0.745184	abcb10;adssl1;LOC100691547;LOC100694151;LOC100695749;LOC100696010;LOC100697074;LOC100700167;LOC100701798;LOC100701831;LOC100702068;LOC100703709;LOC100704574;LOC100704692;LOC100704838;LOC100709269;LOC100710513;LOC100711058;LOC100711599;LOC100712573;LOC102076966;LOC102081219;LOC102083013;LOC102083195;LOC106098811
GO:0043167	MF	ion binding	62	3555	0.745294	abcb10;adamts16;adssl1;capn3;dtna;fbxo40;fbxo43;LOC100690118;LOC100690491;LOC100691547;LOC100693469;LOC100693924;LOC100694151;LOC100695749;LOC100695852;LOC100696010;LOC100696185;LOC100697074;LOC100697245;LOC100698054;LOC100698224;LOC100698983;LOC100700167;LOC100700820;LOC100700925;LOC100701798;LOC100701831;LOC100702068;LOC100702543;LOC100703709;LOC100704574;LOC100704692;LOC100704838;LOC100705229;…
GO:0003677	MF	DNA binding	15	928	0.748025	atf3;barx2;irx2;LOC100534423;LOC100691593;LOC100696566;LOC100700771;LOC100700820;LOC100700925;LOC100702189;LOC100707199;LOC100707272;LOC100707427;LOC100709203;prox1
GO:0005815	CC	microtubule organizing center	1	75	0.751644	lrwd1
GO:0044456	CC	synapse part	2	146	0.752247	grin2a;LOC100697675
GO:0032561	MF	guanyl ribonucleotide binding	7	461	0.756658	adssl1;LOC100691547;LOC100695749;LOC100696010;LOC100700167;LOC100710513;LOC102083195
GO:1901565	BP	organonitrogen compound catabolic process	3	202	0.756715	LOC100705483;smpdl3b;usp50
GO:0003002	BP	regionalization	2	139	0.756785	edn1;sybu
GO:0009165	BP	nucleotide biosynthetic process	2	139	0.756785	adssl1;LOC100704840
GO:0046488	BP	phosphatidylinositol metabolic process	1	72	0.75784	plcd4
GO:0055123	BP	digestive system development	1	72	0.75784	Mb
GO:0050789	BP	regulation of biological process	68	3711	0.758648	anos1;atf3;barx2;bcl6;camk2n2;ccpg1;disp2;edn1;epo;grin2a;irx2;lgr6;LOC100534423;LOC100689762;LOC100691500;LOC100691519;LOC100691593;LOC100693278;LOC100693354;LOC100695167;LOC100695566;LOC100696566;LOC100696738;LOC100697225;LOC100700187;LOC100700771;LOC100700820;LOC100700925;LOC100701484;LOC100701765;LOC100702189;LOC100702311;LOC100703709;LOC100704325;LOC100704838;LOC100704840;LOC100705213;LOC100…
GO:0002520	BP	immune system development	3	203	0.759674	abcb10;epo;LOC100697245
GO:0048534	BP	hematopoietic or lymphoid organ development	3	203	0.759674	abcb10;epo;LOC100697245
GO:0044425	CC	membrane part	70	4028	0.759722	abcb10;ankrd22;b4galnt4;best3;ccpg1;clcn5;cnnm1;disp2;frem3;grin2a;has2;insig1;kcnk5;kcnk6;lgr6;lingo3;LOC100689711;LOC100691279;LOC100691500;LOC100693278;LOC100693924;LOC100694151;LOC100695167;LOC100695566;LOC100697225;LOC100697588;LOC100697675;LOC100697903;LOC100699061;LOC100699091;LOC100700766;LOC100701484;LOC100701765;LOC100701831;LOC100701993;LOC100702543;LOC100702855;LOC100704574;LOC1007047…
GO:0071495	BP	cellular response to endogenous stimulus	2	140	0.760299	LOC100704325;slc2a12
GO:1901293	BP	nucleoside phosphate biosynthetic process	2	141	0.763769	adssl1;LOC100704840
GO:0005929	CC	cilium	1	78	0.765167	bbip1
GO:0032940	BP	secretion by cell	1	74	0.767231	LOC100692806
GO:0043549	BP	regulation of kinase activity	1	74	0.767231	camk2n2
GO:0030594	MF	neurotransmitter receptor activity	1	78	0.768742	grin2a
GO:0009058	BP	biosynthetic process	33	1878	0.769679	adssl1;atf3;barx2;eif2b5;gins3;gys2;has2;irx2;LOC100534423;LOC100689762;LOC100691519;LOC100691593;LOC100695852;LOC100696185;LOC100696566;LOC100697074;LOC100697245;LOC100700771;LOC100700820;LOC100700925;LOC100702189;LOC100704840;LOC100705155;LOC100705436;LOC100706951;LOC100707050;LOC100707272;LOC100709203;LOC100709269;lrwd1;piwil1;prox1;tyrp1
GO:0016746	MF	transferase activity, transferring acyl groups	2	150	0.770419	f13a1;LOC100697245
GO:0006935	BP	chemotaxis	2	143	0.77058	LOC100700187;LOC106098416
GO:0043168	MF	anion binding	29	1747	0.770714	abcb10;adssl1;LOC100691547;LOC100694151;LOC100695749;LOC100695852;LOC100696010;LOC100697074;LOC100697245;LOC100700167;LOC100701798;LOC100701831;LOC100702068;LOC100703709;LOC100704574;LOC100704692;LOC100704838;LOC100706323;LOC100709269;LOC100710513;LOC100711058;LOC100711599;LOC100712573;LOC102076966;LOC102081219;LOC102083013;LOC102083195;LOC106098811;p4ha1
GO:0007178	BP	transmembrane receptor protein serine/threonine kinase signaling pathway	1	75	0.77179	LOC100712573
GO:0006355	BP	regulation of transcription, DNA-templated	15	901	0.77322	atf3;barx2;irx2;LOC100534423;LOC100691519;LOC100691593;LOC100696566;LOC100700771;LOC100700820;LOC100700925;LOC100702189;LOC100706951;LOC100707272;LOC100709203;prox1
GO:1903506	BP	regulation of nucleic acid-templated transcription	15	901	0.77322	atf3;barx2;irx2;LOC100534423;LOC100691519;LOC100691593;LOC100696566;LOC100700771;LOC100700820;LOC100700925;LOC100702189;LOC100706951;LOC100707272;LOC100709203;prox1
GO:2001141	BP	regulation of RNA biosynthetic process	15	901	0.77322	atf3;barx2;irx2;LOC100534423;LOC100691519;LOC100691593;LOC100696566;LOC100700771;LOC100700820;LOC100700925;LOC100702189;LOC100706951;LOC100707272;LOC100709203;prox1
GO:0090407	BP	organophosphate biosynthetic process	3	208	0.774039	adssl1;LOC100704840;LOC100709269
GO:0019001	MF	guanyl nucleotide binding	7	471	0.775862	adssl1;LOC100691547;LOC100695749;LOC100696010;LOC100700167;LOC100710513;LOC102083195
GO:0032879	BP	regulation of localization	3	209	0.776826	LOC100691500;LOC100701765;prox1
GO:0006281	BP	DNA repair	2	146	0.780476	fance;LOC100694290
GO:1903047	BP	mitotic cell cycle process	1	77	0.780643	LOC100701289
GO:0009059	BP	macromolecule biosynthetic process	25	1458	0.782901	atf3;barx2;eif2b5;gins3;gys2;has2;irx2;LOC100534423;LOC100689762;LOC100691519;LOC100691593;LOC100696566;LOC100697245;LOC100700771;LOC100700820;LOC100700925;LOC100702189;LOC100705155;LOC100706951;LOC100707050;LOC100707272;LOC100709203;lrwd1;piwil1;prox1
GO:0008236	MF	serine-type peptidase activity	2	154	0.782926	LOC100710983;LOC102083100
GO:0017171	MF	serine hydrolase activity	2	154	0.782926	LOC100710983;LOC102083100
GO:0001525	BP	angiogenesis	2	147	0.783691	hexb;LOC100707733
GO:0051049	BP	regulation of transport	2	147	0.783691	LOC100691500;LOC100701765
GO:0009416	BP	response to light stimulus	1	78	0.78494	LOC100694290
GO:0051338	BP	regulation of transferase activity	1	78	0.78494	camk2n2
GO:0051960	BP	regulation of nervous system development	1	78	0.78494	slitrk6
GO:0045211	CC	postsynaptic membrane	1	83	0.786098	grin2a
GO:0043933	BP	protein-containing complex subunit organization	4	276	0.789262	LOC100701993;LOC100702311;spire2;twf2
GO:0005230	MF	extracellular ligand-gated ion channel activity	1	83	0.789537	grin2a
GO:0046982	MF	protein heterodimerization activity	1	83	0.789537	LOC100700771
GO:0005743	CC	mitochondrial inner membrane	1	84	0.790056	LOC100693924
GO:0097060	CC	synaptic membrane	1	84	0.790056	grin2a
GO:0016874	MF	ligase activity	1	85	0.797325	adssl1
GO:0043414	BP	macromolecule methylation	1	81	0.797336	setd6
GO:0045892	BP	negative regulation of transcription, DNA-templated	1	81	0.797336	LOC100691519
GO:0051216	BP	cartilage development	1	81	0.797336	edn1
GO:1902679	BP	negative regulation of RNA biosynthetic process	1	81	0.797336	LOC100691519
GO:1903507	BP	negative regulation of nucleic acid-templated transcription	1	81	0.797336	LOC100691519
GO:0043583	BP	ear development	1	82	0.801308	LOC100707272
GO:0048839	BP	inner ear development	1	82	0.801308	LOC100707272
GO:0005874	CC	microtubule	1	87	0.801499	LOC100701289
GO:0044249	BP	cellular biosynthetic process	31	1801	0.801914	adssl1;atf3;barx2;eif2b5;gins3;gys2;has2;irx2;LOC100534423;LOC100689762;LOC100691519;LOC100691593;LOC100695852;LOC100696566;LOC100697074;LOC100697245;LOC100700771;LOC100700820;LOC100700925;LOC100702189;LOC100704840;LOC100705155;LOC100705436;LOC100706951;LOC100707050;LOC100707272;LOC100709203;lrwd1;piwil1;prox1;tyrp1
GO:0009719	BP	response to endogenous stimulus	2	153	0.802131	LOC100704325;slc2a12
GO:0022008	BP	neurogenesis	5	344	0.804088	LOC100702189;LOC100707272;ndrg4;prox1;slitrk6
GO:0044444	CC	cytoplasmic part	24	1505	0.805148	b4galnt4;cog8;epo;hexb;insig1;kbtbd13;LOC100691279;LOC100692806;LOC100693924;LOC100697245;LOC100697675;LOC100701831;LOC100707522;LOC102081219;LOC109201892;ndrg4;p4ha1;piwil1;plcd4;rmc1;slc29a3;spire2;tyrp1;wdfy2
GO:0046903	BP	secretion	1	83	0.805203	LOC100692806
GO:0004672	MF	protein kinase activity	7	488	0.80593	LOC100703709;LOC100704574;LOC100704692;LOC100704838;LOC100711058;LOC100712573;LOC102076966
GO:0044446	CC	intracellular organelle part	25	1567	0.809492	b4galnt4;cog8;fance;gins3;insig1;LOC100691279;LOC100693924;LOC100697245;LOC100697675;LOC100701289;LOC100701798;LOC100701831;LOC100702068;LOC100711599;LOC102081219;LOC102083013;LOC106098811;lrwd1;p4ha1;rad9b;rmc1;slc29a3;spire2;twf2;tyrp1
GO:0007155	BP	cell adhesion	3	222	0.810569	LOC100705213;LOC100706323;LOC102077463
GO:0022610	BP	biological adhesion	3	222	0.810569	LOC100705213;LOC100706323;LOC102077463
GO:0140097	MF	catalytic activity, acting on DNA	1	89	0.81205	LOC100694290
GO:0006650	BP	glycerophospholipid metabolic process	1	85	0.812766	plcd4
GO:0048863	BP	stem cell differentiation	1	85	0.812766	edn1
GO:0051253	BP	negative regulation of RNA metabolic process	1	85	0.812766	LOC100691519
GO:0061448	BP	connective tissue development	1	85	0.812766	edn1
GO:0080134	BP	regulation of response to stress	1	85	0.812766	metrnl
GO:0009314	BP	response to radiation	1	86	0.816437	LOC100694290
GO:0051252	BP	regulation of RNA metabolic process	15	933	0.816455	atf3;barx2;irx2;LOC100534423;LOC100691519;LOC100691593;LOC100696566;LOC100700771;LOC100700820;LOC100700925;LOC100702189;LOC100706951;LOC100707272;LOC100709203;prox1
GO:0051020	MF	GTPase binding	2	166	0.816938	eif2b5;LOC102076536
GO:1901137	BP	carbohydrate derivative biosynthetic process	4	290	0.820217	adssl1;has2;LOC100704840;LOC100705155
GO:0044432	CC	endoplasmic reticulum part	3	240	0.82123	insig1;LOC100701831;p4ha1
GO:0044237	BP	cellular metabolic process	74	4098	0.82214	adssl1;atf3;b4galnt4;barx2;camk2n2;dusp13;dusp4;eif2b5;f13a1;fance;fbxo25;fbxo40;fbxo43;gins3;gys2;has2;irx2;lipt1;LOC100534423;LOC100689762;LOC100690298;LOC100691519;LOC100691593;LOC100694290;LOC100694977;LOC100695721;LOC100695852;LOC100696566;LOC100697074;LOC100697245;LOC100700771;LOC100700820;LOC100700925;LOC100702189;LOC100702233;LOC100702311;LOC100703170;LOC100703709;LOC100704574;LOC10070469…
GO:0001932	BP	regulation of protein phosphorylation	1	88	0.823566	camk2n2
GO:0009967	BP	positive regulation of signal transduction	1	88	0.823566	LOC100695566
GO:0019866	CC	organelle inner membrane	1	94	0.825847	LOC100693924
GO:0007610	BP	behavior	1	89	0.827027	LOC100711101
GO:0045934	BP	negative regulation of nucleobase-containing compound metabolic process	1	90	0.83042	LOC100691519
GO:0033554	BP	cellular response to stress	3	231	0.831337	fance;LOC100694290;rad9b
GO:0060485	BP	mesenchyme development	1	91	0.833747	edn1
GO:0034645	BP	cellular macromolecule biosynthetic process	24	1453	0.835976	atf3;barx2;eif2b5;gins3;gys2;irx2;LOC100534423;LOC100689762;LOC100691519;LOC100691593;LOC100696566;LOC100697245;LOC100700771;LOC100700820;LOC100700925;LOC100702189;LOC100705155;LOC100706951;LOC100707050;LOC100707272;LOC100709203;lrwd1;piwil1;prox1
GO:0010647	BP	positive regulation of cell communication	1	92	0.837009	LOC100695566
GO:0023056	BP	positive regulation of signaling	1	92	0.837009	LOC100695566
GO:0035639	MF	purine ribonucleoside triphosphate binding	23	1470	0.838044	abcb10;adssl1;LOC100691547;LOC100694151;LOC100697074;LOC100700167;LOC100701798;LOC100701831;LOC100702068;LOC100703709;LOC100704574;LOC100704692;LOC100704838;LOC100709269;LOC100710513;LOC100711058;LOC100711599;LOC100712573;LOC102076966;LOC102081219;LOC102083013;LOC102083195;LOC106098811
GO:0007166	BP	cell surface receptor signaling pathway	9	604	0.838281	grin2a;LOC100693354;LOC100695566;LOC100704325;LOC100705213;LOC100712573;sybu;unc5c;wnt9a
GO:0034655	BP	nucleobase-containing compound catabolic process	1	94	0.843343	LOC100704840
GO:0019199	MF	transmembrane receptor protein kinase activity	1	99	0.84437	LOC100712573
GO:0019219	BP	regulation of nucleobase-containing compound metabolic process	15	957	0.844774	atf3;barx2;irx2;LOC100534423;LOC100691519;LOC100691593;LOC100696566;LOC100700771;LOC100700820;LOC100700925;LOC100702189;LOC100706951;LOC100707272;LOC100709203;prox1
GO:0048701	BP	embryonic cranial skeleton morphogenesis	1	96	0.849433	edn1
GO:0048704	BP	embryonic skeletal system morphogenesis	1	96	0.849433	edn1
GO:0044248	BP	cellular catabolic process	5	370	0.851517	LOC100704840;LOC100711101;rmc1;smpdl3b;usp50
GO:0005783	CC	endoplasmic reticulum	4	325	0.852435	insig1;LOC100701831;p4ha1;plcd4
GO:0031984	CC	organelle subcompartment	5	393	0.853326	b4galnt4;cog8;insig1;LOC100691279;LOC100701831
GO:0010558	BP	negative regulation of macromolecule biosynthetic process	1	98	0.855286	LOC100691519
GO:2000113	BP	negative regulation of cellular macromolecule biosynthetic process	1	98	0.855286	LOC100691519
GO:0016747	MF	transferase activity, transferring acyl groups other than amino-acyl groups	1	103	0.855691	LOC100697245
GO:0016853	MF	isomerase activity	1	103	0.855691	LOC100704840
GO:0006468	BP	protein phosphorylation	8	558	0.856816	camk2n2;LOC100703709;LOC100704574;LOC100704692;LOC100704838;LOC100711058;LOC100712573;LOC102076966
GO:0042325	BP	regulation of phosphorylation	1	99	0.858128	camk2n2
GO:0046486	BP	glycerolipid metabolic process	1	99	0.858128	plcd4
GO:0005911	CC	cell-cell junction	1	105	0.85825	LOC102079568
GO:0005096	MF	GTPase activator activity	1	104	0.858391	LOC100707567
GO:0098794	CC	postsynapse	1	106	0.860881	grin2a
GO:0000226	BP	microtubule cytoskeleton organization	1	100	0.860914	LOC100701289
GO:0048706	BP	embryonic skeletal system development	1	100	0.860914	edn1
GO:0008528	MF	G protein-coupled peptide receptor activity	1	105	0.861041	LOC100693278
GO:0000166	MF	nucleotide binding	25	1615	0.862379	abcb10;adssl1;LOC100691547;LOC100694151;LOC100695749;LOC100696010;LOC100697074;LOC100700167;LOC100701798;LOC100701831;LOC100702068;LOC100703709;LOC100704574;LOC100704692;LOC100704838;LOC100709269;LOC100710513;LOC100711058;LOC100711599;LOC100712573;LOC102076966;LOC102081219;LOC102083013;LOC102083195;LOC106098811
GO:1901265	MF	nucleoside phosphate binding	25	1615	0.862379	abcb10;adssl1;LOC100691547;LOC100694151;LOC100695749;LOC100696010;LOC100697074;LOC100700167;LOC100701798;LOC100701831;LOC100702068;LOC100703709;LOC100704574;LOC100704692;LOC100704838;LOC100709269;LOC100710513;LOC100711058;LOC100711599;LOC100712573;LOC102076966;LOC102081219;LOC102083013;LOC102083195;LOC106098811
GO:0001653	MF	peptide receptor activity	1	106	0.863641	LOC100693278
GO:0044093	BP	positive regulation of molecular function	2	178	0.864808	LOC100696148;LOC100707567
GO:0015630	CC	microtubule cytoskeleton	2	189	0.865573	LOC100701289;lrwd1
GO:0000278	BP	mitotic cell cycle	1	102	0.866324	LOC100701289
GO:0016829	MF	lyase activity	1	108	0.868697	LOC100694290
GO:0050793	BP	regulation of developmental process	3	250	0.868869	metrnl;slitrk6;sybu
GO:0019438	BP	aromatic compound biosynthetic process	19	1209	0.869183	adssl1;atf3;barx2;irx2;LOC100534423;LOC100691519;LOC100691593;LOC100696566;LOC100697245;LOC100700771;LOC100700820;LOC100700925;LOC100702189;LOC100704840;LOC100706951;LOC100707272;LOC100709203;prox1;tyrp1
GO:0006996	BP	organelle organization	11	748	0.87001	bbip1;capn3;LOC100701289;LOC100702311;LOC106098811;lrwd1;mtss1;prox1;spire2;twf2;tyrp1
GO:0016301	MF	kinase activity	8	599	0.872679	LOC100703709;LOC100704574;LOC100704692;LOC100704838;LOC100709269;LOC100711058;LOC100712573;LOC102076966
GO:0007420	BP	brain development	2	182	0.872967	LOC100703503;prox1
GO:0030695	MF	GTPase regulator activity	1	110	0.873567	LOC100707567
GO:0006511	BP	ubiquitin-dependent protein catabolic process	1	105	0.874049	usp50
GO:0019941	BP	modification-dependent protein catabolic process	1	105	0.874049	usp50
GO:0048705	BP	skeletal system morphogenesis	1	105	0.874049	edn1
GO:0050794	BP	regulation of cellular process	60	3442	0.874484	atf3;barx2;bcl6;camk2n2;epo;grin2a;irx2;lgr6;LOC100534423;LOC100689762;LOC100691519;LOC100691593;LOC100693278;LOC100693354;LOC100695167;LOC100695566;LOC100696566;LOC100696738;LOC100700187;LOC100700771;LOC100700820;LOC100700925;LOC100702189;LOC100702311;LOC100703709;LOC100704325;LOC100704838;LOC100704840;LOC100705213;LOC100705319;LOC100706951;LOC100707050;LOC100707272;LOC100707567;LOC100707733;LOC…
GO:0015276	MF	ligand-gated ion channel activity	1	111	0.875934	grin2a
GO:0022834	MF	ligand-gated channel activity	1	111	0.875934	grin2a
GO:0031327	BP	negative regulation of cellular biosynthetic process	1	106	0.876524	LOC100691519
GO:0043632	BP	modification-dependent macromolecule catabolic process	1	106	0.876524	usp50
GO:0016020	CC	membrane	77	4558	0.876714	abcb10;ankrd22;b4galnt4;best3;ccpg1;clcn5;cnnm1;cog8;disp2;frem3;grin2a;has2;insig1;kcnk5;kcnk6;lgr6;lingo3;LOC100689711;LOC100691279;LOC100691500;LOC100693278;LOC100693924;LOC100694151;LOC100695167;LOC100695566;LOC100697225;LOC100697588;LOC100697675;LOC100697903;LOC100699061;LOC100699091;LOC100700766;LOC100701484;LOC100701765;LOC100701831;LOC100701993;LOC100702543;LOC100702855;LOC100704574;LOC10…
GO:0009890	BP	negative regulation of biosynthetic process	1	107	0.87895	LOC100691519
GO:0043547	BP	positive regulation of GTPase activity	1	107	0.87895	LOC100707567
GO:0006351	BP	transcription, DNA-templated	15	992	0.880044	atf3;barx2;irx2;LOC100534423;LOC100691519;LOC100691593;LOC100696566;LOC100700771;LOC100700820;LOC100700925;LOC100702189;LOC100706951;LOC100707272;LOC100709203;prox1
GO:0097659	BP	nucleic acid-templated transcription	15	992	0.880044	atf3;barx2;irx2;LOC100534423;LOC100691519;LOC100691593;LOC100696566;LOC100700771;LOC100700820;LOC100700925;LOC100702189;LOC100706951;LOC100707272;LOC100709203;prox1
GO:1901363	MF	heterocyclic compound binding	52	3183	0.880109	abcb10;adssl1;atf3;barx2;eif2b5;irx2;LOC100534423;LOC100691547;LOC100691593;LOC100693469;LOC100694151;LOC100695749;LOC100695852;LOC100696010;LOC100696566;LOC100697074;LOC100697245;LOC100700167;LOC100700771;LOC100700820;LOC100700925;LOC100701798;LOC100701831;LOC100702068;LOC100702189;LOC100703709;LOC100704574;LOC100704692;LOC100704838;LOC100705229;LOC100707199;LOC100707272;LOC100707427;LOC10070920…
GO:0045202	CC	synapse	2	197	0.880544	grin2a;LOC100697675
GO:0016310	BP	phosphorylation	10	699	0.881229	camk2n2;LOC100703709;LOC100704574;LOC100704692;LOC100704838;LOC100704840;LOC100709269;LOC100711058;LOC100712573;LOC102076966
GO:0040011	BP	locomotion	4	325	0.881574	LOC100694151;LOC100700187;LOC106098416;prox1
GO:0032774	BP	RNA biosynthetic process	15	995	0.88275	atf3;barx2;irx2;LOC100534423;LOC100691519;LOC100691593;LOC100696566;LOC100700771;LOC100700820;LOC100700925;LOC100702189;LOC100706951;LOC100707272;LOC100709203;prox1
GO:0097159	MF	organic cyclic compound binding	52	3190	0.88407	abcb10;adssl1;atf3;barx2;eif2b5;irx2;LOC100534423;LOC100691547;LOC100691593;LOC100693469;LOC100694151;LOC100695749;LOC100695852;LOC100696010;LOC100696566;LOC100697074;LOC100697245;LOC100700167;LOC100700771;LOC100700820;LOC100700925;LOC100701798;LOC100701831;LOC100702068;LOC100702189;LOC100703709;LOC100704574;LOC100704692;LOC100704838;LOC100705229;LOC100707199;LOC100707272;LOC100707427;LOC10070920…
GO:0048518	BP	positive regulation of biological process	6	458	0.88653	LOC100695566;LOC100697225;LOC100701484;LOC100709003;metrnl;spire2
GO:0007417	BP	central nervous system development	3	261	0.887078	LOC100703503;LOC100707272;prox1
GO:0060271	BP	cilium assembly	1	112	0.89039	bbip1
GO:0099513	CC	polymeric cytoskeletal fiber	1	119	0.890969	LOC100701289
GO:0060589	MF	nucleoside-triphosphatase regulator activity	1	118	0.891313	LOC100707567
GO:0007167	BP	enzyme linked receptor protein signaling pathway	2	194	0.894813	LOC100704325;LOC100712573
GO:0016773	MF	phosphotransferase activity, alcohol group as acceptor	7	555	0.89525	LOC100703709;LOC100704574;LOC100704692;LOC100704838;LOC100711058;LOC100712573;LOC102076966
GO:0005085	MF	guanyl-nucleotide exchange factor activity	1	120	0.895347	eif2b5
GO:0009057	BP	macromolecule catabolic process	2	195	0.896467	LOC100705483;usp50
GO:0043087	BP	regulation of GTPase activity	1	115	0.896731	LOC100707567
GO:0044270	BP	cellular nitrogen compound catabolic process	1	115	0.896731	LOC100704840
GO:0044782	BP	cilium organization	1	115	0.896731	bbip1
GO:1901362	BP	organic cyclic compound biosynthetic process	19	1246	0.899171	adssl1;atf3;barx2;irx2;LOC100534423;LOC100691519;LOC100691593;LOC100696566;LOC100697245;LOC100700771;LOC100700820;LOC100700925;LOC100702189;LOC100704840;LOC100706951;LOC100707272;LOC100709203;prox1;tyrp1
GO:0042221	BP	response to chemical	7	533	0.899862	LOC100700187;LOC100702543;LOC100704325;LOC106098416;LOC109201892;Mb;slc2a12
GO:0019439	BP	aromatic compound catabolic process	1	117	0.900754	LOC100704840
GO:0051603	BP	proteolysis involved in cellular protein catabolic process	1	117	0.900754	usp50
GO:0034641	BP	cellular nitrogen compound metabolic process	35	2147	0.902617	adssl1;atf3;barx2;eif2b5;fance;gins3;irx2;LOC100534423;LOC100689762;LOC100690298;LOC100691519;LOC100691593;LOC100694290;LOC100695721;LOC100695852;LOC100696566;LOC100697245;LOC100700771;LOC100700820;LOC100700925;LOC100702189;LOC100703170;LOC100704840;LOC100706951;LOC100707050;LOC100707085;LOC100707272;LOC100709203;LOC102076140;LOC102079261;LOC102080291;lrwd1;piwil1;prox1;smpdl3b
GO:0007409	BP	axonogenesis	1	118	0.902707	slitrk6
GO:0046700	BP	heterocycle catabolic process	1	118	0.902707	LOC100704840
GO:0005794	CC	Golgi apparatus	3	288	0.902933	b4galnt4;cog8;LOC100691279
GO:0044257	BP	cellular protein catabolic process	1	119	0.904621	usp50
GO:0007169	BP	transmembrane receptor protein tyrosine kinase signaling pathway	1	120	0.906498	LOC100704325
GO:0120031	BP	plasma membrane bounded cell projection assembly	1	121	0.908338	bbip1
GO:1904888	BP	cranial skeletal system development	1	121	0.908338	edn1
GO:0051301	BP	cell division	1	122	0.910143	fbxo43
GO:0051345	BP	positive regulation of hydrolase activity	1	122	0.910143	LOC100707567
GO:0044424	CC	intracellular part	66	4021	0.910693	adssl1;atf3;b4galnt4;barx2;capn3;cog8;dtna;epo;fance;fbxo25;gins3;hexb;insig1;irx2;kbtbd13;LOC100534423;LOC100689762;LOC100691279;LOC100691500;LOC100691519;LOC100692806;LOC100693924;LOC100696566;LOC100696738;LOC100697245;LOC100697675;LOC100698983;LOC100700925;LOC100701289;LOC100701798;LOC100701831;LOC100702068;LOC100702189;LOC100702311;LOC100705319;LOC100706951;LOC100707272;LOC100707522;LOC100707…
GO:0005622	CC	intracellular	66	4022	0.91118	adssl1;atf3;b4galnt4;barx2;capn3;cog8;dtna;epo;fance;fbxo25;gins3;hexb;insig1;irx2;kbtbd13;LOC100534423;LOC100689762;LOC100691279;LOC100691500;LOC100691519;LOC100692806;LOC100693924;LOC100696566;LOC100696738;LOC100697245;LOC100697675;LOC100698983;LOC100700925;LOC100701289;LOC100701798;LOC100701831;LOC100702068;LOC100702189;LOC100702311;LOC100705319;LOC100706951;LOC100707272;LOC100707522;LOC100707…
GO:0005739	CC	mitochondrion	3	295	0.911538	LOC100693924;LOC100697245;LOC102081219
GO:0044271	BP	cellular nitrogen compound biosynthetic process	22	1437	0.912275	adssl1;atf3;barx2;eif2b5;irx2;LOC100534423;LOC100689762;LOC100691519;LOC100691593;LOC100696566;LOC100697245;LOC100700771;LOC100700820;LOC100700925;LOC100702189;LOC100704840;LOC100706951;LOC100707050;LOC100707272;LOC100709203;piwil1;prox1
GO:0035556	BP	intracellular signal transduction	6	482	0.912712	bcl6;LOC100704838;plcd4;rgs11;rgs7;sh3bp5
GO:0008289	MF	lipid binding	2	216	0.912828	insig1;LOC100702233
GO:0012505	CC	endomembrane system	10	776	0.913408	b4galnt4;cog8;insig1;LOC100691279;LOC100697675;LOC100701831;p4ha1;plcd4;rmc1;wdfy2
GO:0030031	BP	cell projection assembly	1	124	0.913646	bbip1
GO:1901361	BP	organic cyclic compound catabolic process	1	124	0.913646	LOC100704840
GO:0051726	BP	regulation of cell cycle	1	125	0.915346	rad9b
GO:0004674	MF	protein serine/threonine kinase activity	2	219	0.916739	LOC100703709;LOC100712573
GO:0018130	BP	heterocycle biosynthetic process	18	1214	0.916756	adssl1;atf3;barx2;irx2;LOC100534423;LOC100691519;LOC100691593;LOC100696566;LOC100697245;LOC100700771;LOC100700820;LOC100700925;LOC100702189;LOC100704840;LOC100706951;LOC100707272;LOC100709203;prox1
GO:0030163	BP	protein catabolic process	1	127	0.918648	usp50
GO:0061564	BP	axon development	1	127	0.918648	slitrk6
GO:0005789	CC	endoplasmic reticulum membrane	2	223	0.919243	insig1;LOC100701831
GO:0098827	CC	endoplasmic reticulum subcompartment	2	223	0.919243	insig1;LOC100701831
GO:0008610	BP	lipid biosynthetic process	1	128	0.92025	LOC100696185
GO:0048667	BP	cell morphogenesis involved in neuron differentiation	1	128	0.92025	slitrk6
GO:0048812	BP	neuron projection morphogenesis	1	128	0.92025	slitrk6
GO:0048858	BP	cell projection morphogenesis	1	128	0.92025	slitrk6
GO:0120039	BP	plasma membrane bounded cell projection morphogenesis	1	128	0.92025	slitrk6
GO:0042175	CC	nuclear outer membrane-endoplasmic reticulum membrane network	2	227	0.924037	insig1;LOC100701831
GO:0004252	MF	serine-type endopeptidase activity	1	137	0.924145	LOC102083100
GO:0032990	BP	cell part morphogenesis	1	131	0.924871	slitrk6
GO:0016477	BP	cell migration	2	215	0.92488	LOC100700187;prox1
GO:2000026	BP	regulation of multicellular organismal development	2	215	0.92488	slitrk6;sybu
GO:0001883	MF	purine nucleoside binding	5	451	0.925319	adssl1;LOC100691547;LOC100700167;LOC100710513;LOC102083195
GO:0005525	MF	GTP binding	5	451	0.925319	adssl1;LOC100691547;LOC100700167;LOC100710513;LOC102083195
GO:0032550	MF	purine ribonucleoside binding	5	451	0.925319	adssl1;LOC100691547;LOC100700167;LOC100710513;LOC102083195
GO:0004842	MF	ubiquitin-protein transferase activity	1	138	0.925569	fbxo40
GO:0045595	BP	regulation of cell differentiation	1	132	0.926352	metrnl
GO:1901360	BP	organic cyclic compound metabolic process	31	1971	0.926795	adssl1;atf3;barx2;fance;gins3;insig1;irx2;LOC100534423;LOC100691519;LOC100691593;LOC100694290;LOC100695852;LOC100696566;LOC100697245;LOC100700771;LOC100700820;LOC100700925;LOC100702189;LOC100703170;LOC100704840;LOC100706951;LOC100707085;LOC100707272;LOC100709203;LOC102076140;LOC102079261;LOC102080291;lrwd1;piwil1;prox1;tyrp1
GO:0006397	BP	mRNA processing	1	133	0.927803	LOC102080291
GO:1902531	BP	regulation of intracellular signal transduction	1	133	0.927803	bcl6
GO:0001882	MF	nucleoside binding	5	454	0.927856	adssl1;LOC100691547;LOC100700167;LOC100710513;LOC102083195
GO:0032549	MF	ribonucleoside binding	5	454	0.927856	adssl1;LOC100691547;LOC100700167;LOC100710513;LOC102083195
GO:0034654	BP	nucleobase-containing compound biosynthetic process	17	1174	0.927945	adssl1;atf3;barx2;irx2;LOC100534423;LOC100691519;LOC100691593;LOC100696566;LOC100700771;LOC100700820;LOC100700925;LOC100702189;LOC100704840;LOC100706951;LOC100707272;LOC100709203;prox1
GO:0006725	BP	cellular aromatic compound metabolic process	30	1918	0.928192	adssl1;atf3;barx2;fance;gins3;irx2;LOC100534423;LOC100691519;LOC100691593;LOC100694290;LOC100695852;LOC100696566;LOC100697245;LOC100700771;LOC100700820;LOC100700925;LOC100702189;LOC100703170;LOC100704840;LOC100706951;LOC100707085;LOC100707272;LOC100709203;LOC102076140;LOC102079261;LOC102080291;lrwd1;piwil1;prox1;tyrp1
GO:0005634	CC	nucleus	24	1668	0.928929	atf3;barx2;fance;fbxo25;gins3;irx2;LOC100534423;LOC100691519;LOC100696566;LOC100698983;LOC100700925;LOC100702189;LOC100706951;LOC100707272;LOC100707567;LOC100711101;LOC102080291;plcd4;prox1;rad9b;setd6;twf2;ublcp1;znf385c
GO:0031966	CC	mitochondrial membrane	1	142	0.929225	LOC100693924
GO:0006486	BP	protein glycosylation	1	134	0.929226	LOC100705155
GO:0043413	BP	macromolecule glycosylation	1	134	0.929226	LOC100705155
GO:0051239	BP	regulation of multicellular organismal process	3	295	0.929967	edn1;slitrk6;sybu
GO:0015031	BP	protein transport	3	297	0.931953	cog8;LOC102076536;spire2
GO:0019787	MF	ubiquitin-like protein transferase activity	1	145	0.934817	fbxo40
GO:0045184	BP	establishment of protein localization	3	300	0.934837	cog8;LOC102076536;spire2
GO:0071310	BP	cellular response to organic substance	2	225	0.936173	LOC100704325;slc2a12
GO:0007399	BP	nervous system development	7	576	0.936784	LOC100701289;LOC100702189;LOC100703503;LOC100707272;ndrg4;prox1;slitrk6
GO:0015833	BP	peptide transport	3	303	0.937609	cog8;LOC102076536;spire2
GO:0048870	BP	cell motility	2	227	0.938231	LOC100700187;prox1
GO:0051674	BP	localization of cell	2	227	0.938231	LOC100700187;prox1
GO:0070085	BP	glycosylation	1	141	0.938436	LOC100705155
GO:0044428	CC	nuclear part	4	398	0.938441	fance;gins3;rad9b;twf2
GO:0070887	BP	cellular response to chemical stimulus	3	304	0.938508	LOC100700187;LOC100704325;slc2a12
GO:0000904	BP	cell morphogenesis involved in differentiation	1	142	0.93965	slitrk6
GO:0009101	BP	glycoprotein biosynthetic process	1	142	0.93965	LOC100705155
GO:0016772	MF	transferase activity, transferring phosphorus-containing groups	8	678	0.940096	LOC100703709;LOC100704574;LOC100704692;LOC100704838;LOC100709269;LOC100711058;LOC100712573;LOC102076966
GO:0043226	CC	organelle	53	3371	0.94021	atf3;b4galnt4;barx2;bbip1;cog8;fance;fbxo25;gins3;hexb;insig1;irx2;kbtbd13;LOC100534423;LOC100691279;LOC100691519;LOC100693924;LOC100696566;LOC100697245;LOC100697675;LOC100698983;LOC100700925;LOC100701289;LOC100701798;LOC100701831;LOC100702068;LOC100702189;LOC100702311;LOC100706951;LOC100707272;LOC100707522;LOC100707567;LOC100711101;LOC100711599;LOC102080291;LOC102081219;LOC102083013;LOC106098811…
GO:0009987	BP	cellular process	129	7079	0.940272	abcb10;adamts16;adssl1;atf3;b4galnt4;barx2;bbip1;bcl6;camk2n2;capn3;disp2;dusp13;dusp4;edn1;eif2b5;epo;f13a1;fance;fbxo25;fbxo40;fbxo43;frem3;gins3;grin2a;gys2;has2;irx2;kcnk5;kcnk6;lgr6;lipt1;LOC100534423;LOC100689762;LOC100690298;LOC100691279;LOC100691500;LOC100691519;LOC100691593;LOC100692806;LOC100693278;LOC100693354;LOC100694151;LOC100694290;LOC100694977;LOC100695167;LOC100695566;LOC10069572…
GO:0022402	BP	cell cycle process	1	143	0.940841	LOC100701289
GO:0071705	BP	nitrogen compound transport	4	380	0.941591	cog8;LOC102076536;slc29a3;spire2
GO:0005623	CC	cell	87	5228	0.942806	adssl1;atf3;b4galnt4;barx2;bbip1;best3;capn3;cog8;dtna;epo;fance;fbxo25;gins3;grin2a;has2;hexb;insig1;irx2;kbtbd13;lgr6;lingo3;LOC100534423;LOC100689762;LOC100691279;LOC100691500;LOC100691519;LOC100692806;LOC100693278;LOC100693924;LOC100695167;LOC100696566;LOC100696738;LOC100697225;LOC100697245;LOC100697675;LOC100698983;LOC100699091;LOC100700925;LOC100701289;LOC100701484;LOC100701798;LOC100701831…
GO:0044464	CC	cell part	87	5228	0.942806	adssl1;atf3;b4galnt4;barx2;bbip1;best3;capn3;cog8;dtna;epo;fance;fbxo25;gins3;grin2a;has2;hexb;insig1;irx2;kbtbd13;lgr6;lingo3;LOC100534423;LOC100689762;LOC100691279;LOC100691500;LOC100691519;LOC100692806;LOC100693278;LOC100693924;LOC100695167;LOC100696566;LOC100696738;LOC100697225;LOC100697245;LOC100697675;LOC100698983;LOC100699091;LOC100700925;LOC100701289;LOC100701484;LOC100701798;LOC100701831…
GO:0043229	CC	intracellular organelle	52	3329	0.945144	atf3;b4galnt4;barx2;cog8;fance;fbxo25;gins3;hexb;insig1;irx2;kbtbd13;LOC100534423;LOC100691279;LOC100691519;LOC100693924;LOC100696566;LOC100697245;LOC100697675;LOC100698983;LOC100700925;LOC100701289;LOC100701798;LOC100701831;LOC100702068;LOC100702189;LOC100702311;LOC100706951;LOC100707272;LOC100707522;LOC100707567;LOC100711101;LOC100711599;LOC102080291;LOC102081219;LOC102083013;LOC106098811;lrwd1…
GO:0034660	BP	ncRNA metabolic process	1	148	0.946453	piwil1
GO:0042886	BP	amide transport	3	314	0.94687	cog8;LOC102076536;spire2
GO:0009100	BP	glycoprotein metabolic process	1	150	0.948546	LOC100705155
GO:0031175	BP	neuron projection development	1	152	0.950558	slitrk6
GO:0016740	MF	transferase activity	21	1530	0.950618	b4galnt4;f13a1;fbxo40;gys2;has2;LOC100695852;LOC100697074;LOC100697245;LOC100703709;LOC100704574;LOC100704692;LOC100704838;LOC100705155;LOC100705436;LOC100707050;LOC100709269;LOC100711058;LOC100712573;LOC102076966;LOC102080134;setd6
GO:0046483	BP	heterocycle metabolic process	29	1917	0.951159	adssl1;atf3;barx2;fance;gins3;irx2;LOC100534423;LOC100691519;LOC100691593;LOC100694290;LOC100695852;LOC100696566;LOC100697245;LOC100700771;LOC100700820;LOC100700925;LOC100702189;LOC100703170;LOC100704840;LOC100706951;LOC100707085;LOC100707272;LOC100709203;LOC102076140;LOC102079261;LOC102080291;lrwd1;piwil1;prox1
GO:0005740	CC	mitochondrial envelope	1	163	0.952351	LOC100693924
GO:0006325	BP	chromatin organization	1	154	0.952492	lrwd1
GO:0008104	BP	protein localization	3	324	0.95417	cog8;LOC102076536;spire2
GO:0005737	CC	cytoplasm	34	2340	0.958697	adssl1;b4galnt4;capn3;cog8;dtna;epo;hexb;insig1;kbtbd13;LOC100691279;LOC100691500;LOC100692806;LOC100693924;LOC100696738;LOC100697245;LOC100697675;LOC100698983;LOC100701289;LOC100701831;LOC100707522;LOC100711101;LOC102080291;LOC102081219;LOC109201892;ndrg4;p4ha1;piwil1;plcd4;rmc1;slc29a3;spire2;tchp;tyrp1;wdfy2
GO:0043565	MF	sequence-specific DNA binding	2	264	0.95881	LOC100700820;LOC100700925
GO:0000902	BP	cell morphogenesis	1	165	0.961859	slitrk6
GO:0006886	BP	intracellular protein transport	1	165	0.961859	LOC102076536
GO:0046983	MF	protein dimerization activity	2	272	0.963751	LOC100691593;LOC100700771
GO:0043085	BP	positive regulation of catalytic activity	1	168	0.964077	LOC100707567
GO:0016071	BP	mRNA metabolic process	1	171	0.966168	LOC102080291
GO:0003676	MF	nucleic acid binding	21	1579	0.966189	atf3;barx2;eif2b5;irx2;LOC100534423;LOC100691593;LOC100696566;LOC100700771;LOC100700820;LOC100700925;LOC100702189;LOC100707199;LOC100707272;LOC100707427;LOC100709203;LOC102076140;LOC102080291;piwil1;prox1;znf106;znf385c
GO:0016043	BP	cellular component organization	16	1204	0.966709	adamts16;bbip1;capn3;LOC100691279;LOC100701289;LOC100701993;LOC100702311;LOC106098811;lrwd1;mtss1;ndrg4;prox1;slitrk6;spire2;twf2;tyrp1
GO:0006139	BP	nucleobase-containing compound metabolic process	27	1856	0.967345	adssl1;atf3;barx2;fance;gins3;irx2;LOC100534423;LOC100691519;LOC100691593;LOC100694290;LOC100696566;LOC100700771;LOC100700820;LOC100700925;LOC100702189;LOC100703170;LOC100704840;LOC100706951;LOC100707085;LOC100707272;LOC100709203;LOC102076140;LOC102079261;LOC102080291;lrwd1;piwil1;prox1
GO:0001501	BP	skeletal system development	1	173	0.967494	edn1
GO:0010467	BP	gene expression	22	1568	0.968176	atf3;barx2;disp2;eif2b5;irx2;lipt1;LOC100534423;LOC100689762;LOC100691519;LOC100691593;LOC100696566;LOC100700771;LOC100700820;LOC100700925;LOC100702189;LOC100706951;LOC100707050;LOC100707272;LOC100709203;LOC102080291;piwil1;prox1
GO:0140098	MF	catalytic activity, acting on RNA	1	184	0.968926	LOC102081219
GO:0003723	MF	RNA binding	4	448	0.969176	eif2b5;LOC102080291;piwil1;znf106
GO:0120036	BP	plasma membrane bounded cell projection organization	2	271	0.970385	bbip1;slitrk6
GO:0044265	BP	cellular macromolecule catabolic process	1	181	0.972301	usp50
GO:0071702	BP	organic substance transport	5	510	0.97323	cog8;LOC102076536;slc29a3;slc2a12;spire2
GO:0048522	BP	positive regulation of cellular process	3	360	0.973417	LOC100695566;metrnl;spire2
GO:0007017	BP	microtubule-based process	1	187	0.975435	LOC100701289
GO:0007049	BP	cell cycle	2	282	0.975451	LOC100701289;rad9b
GO:0034613	BP	cellular protein localization	1	188	0.975922	LOC102076536
GO:0070727	BP	cellular macromolecule localization	1	189	0.9764	LOC102076536
GO:0030030	BP	cell projection organization	2	287	0.977468	bbip1;slitrk6
GO:0031967	CC	organelle envelope	1	203	0.977638	LOC100693924
GO:0031975	CC	envelope	1	203	0.977638	LOC100693924
GO:0010033	BP	response to organic substance	2	288	0.977852	LOC100704325;slc2a12
GO:0043227	CC	membrane-bounded organelle	40	2781	0.978436	atf3;b4galnt4;barx2;cog8;fance;fbxo25;gins3;hexb;insig1;irx2;LOC100534423;LOC100691279;LOC100691519;LOC100693924;LOC100696566;LOC100697245;LOC100697675;LOC100698983;LOC100700925;LOC100701831;LOC100702189;LOC100706951;LOC100707272;LOC100707567;LOC100711101;LOC102080291;LOC102081219;p4ha1;plcd4;prox1;rad9b;rmc1;setd6;slc29a3;spire2;twf2;tyrp1;ublcp1;wdfy2;znf385c
GO:0007186	BP	G protein-coupled receptor signaling pathway	7	668	0.978477	lgr6;LOC100693278;LOC100695167;LOC100707567;LOC100708260;rgs11;rgs7
GO:0090304	BP	nucleic acid metabolic process	22	1624	0.98038	atf3;barx2;fance;gins3;irx2;LOC100534423;LOC100691519;LOC100691593;LOC100694290;LOC100696566;LOC100700771;LOC100700820;LOC100700925;LOC100702189;LOC100706951;LOC100707272;LOC100709203;LOC102076140;LOC102080291;lrwd1;piwil1;prox1
GO:0071840	BP	cellular component organization or biogenesis	16	1266	0.981525	adamts16;bbip1;capn3;LOC100691279;LOC100701289;LOC100701993;LOC100702311;LOC106098811;lrwd1;mtss1;ndrg4;prox1;slitrk6;spire2;twf2;tyrp1
GO:1990904	CC	ribonucleoprotein complex	1	214	0.98185	piwil1
GO:0007154	BP	cell communication	31	2163	0.982365	bcl6;epo;frem3;grin2a;lgr6;LOC100693278;LOC100693354;LOC100695167;LOC100695566;LOC100696738;LOC100700187;LOC100700925;LOC100704325;LOC100704838;LOC100704840;LOC100705213;LOC100707567;LOC100708260;LOC100708542;LOC100712573;LOC102077503;LOC102079568;plcd4;ppp2r5a;rgs11;rgs7;rhpn2;sh3bp5;sybu;unc5c;wnt9a
GO:0007165	BP	signal transduction	29	2059	0.983982	bcl6;epo;grin2a;lgr6;LOC100693278;LOC100693354;LOC100695167;LOC100695566;LOC100696738;LOC100700187;LOC100700925;LOC100704325;LOC100704838;LOC100704840;LOC100705213;LOC100707567;LOC100708260;LOC100708542;LOC100712573;LOC102077503;plcd4;ppp2r5a;rgs11;rgs7;rhpn2;sh3bp5;sybu;unc5c;wnt9a
GO:0016192	BP	vesicle-mediated transport	2	307	0.984052	LOC100692806;spire2
GO:0005198	MF	structural molecule activity	1	222	0.984943	LOC100701484
GO:0051716	BP	cellular response to stimulus	33	2314	0.986929	bcl6;epo;fance;grin2a;lgr6;LOC100693278;LOC100693354;LOC100694290;LOC100695167;LOC100695566;LOC100696738;LOC100700187;LOC100700925;LOC100704325;LOC100704838;LOC100704840;LOC100705213;LOC100707567;LOC100708260;LOC100708542;LOC100712573;LOC102077503;plcd4;ppp2r5a;rad9b;rgs11;rgs7;rhpn2;sh3bp5;slc2a12;sybu;unc5c;wnt9a
GO:0043009	BP	chordate embryonic development	1	219	0.987072	edn1
GO:0009792	BP	embryo development ending in birth or egg hatching	1	220	0.987329	edn1
GO:0016070	BP	RNA metabolic process	17	1371	0.987932	atf3;barx2;irx2;LOC100534423;LOC100691519;LOC100691593;LOC100696566;LOC100700771;LOC100700820;LOC100700925;LOC100702189;LOC100706951;LOC100707272;LOC100709203;LOC102080291;piwil1;prox1
GO:0023052	BP	signaling	29	2127	0.991154	bcl6;epo;grin2a;lgr6;LOC100693278;LOC100693354;LOC100695167;LOC100695566;LOC100696738;LOC100700187;LOC100700925;LOC100704325;LOC100704838;LOC100704840;LOC100705213;LOC100707567;LOC100708260;LOC100708542;LOC100712573;LOC102077503;plcd4;ppp2r5a;rgs11;rgs7;rhpn2;sh3bp5;sybu;unc5c;wnt9a
GO:0043231	CC	intracellular membrane-bounded organelle	35	2613	0.992243	atf3;b4galnt4;barx2;cog8;fance;fbxo25;gins3;hexb;insig1;irx2;LOC100534423;LOC100691279;LOC100691519;LOC100693924;LOC100696566;LOC100697245;LOC100698983;LOC100700925;LOC100701831;LOC100702189;LOC100706951;LOC100707272;LOC100707567;LOC100711101;LOC102080291;LOC102081219;p4ha1;plcd4;prox1;rad9b;setd6;slc29a3;twf2;ublcp1;znf385c
GO:0006928	BP	movement of cell or subcellular component	2	349	0.99238	LOC100700187;prox1
GO:0051276	BP	chromosome organization	1	246	0.992491	lrwd1
GO:0033036	BP	macromolecule localization	3	440	0.992538	cog8;LOC102076536;spire2
GO:0046907	BP	intracellular transport	1	273	0.995646	LOC102076536
GO:0006396	BP	RNA processing	1	282	0.996371	LOC102080291
GO:0051649	BP	establishment of localization in cell	1	304	0.997676	LOC102076536
GO:0004888	MF	transmembrane signaling receptor activity	6	828	0.998478	grin2a;lgr6;LOC100693278;LOC100695167;LOC100712573;unc5c
GO:0004930	MF	G protein-coupled receptor activity	3	575	0.998768	lgr6;LOC100693278;LOC100695167
GO:0051641	BP	cellular localization	1	348	0.99905	LOC102076536
GO:0038023	MF	signaling receptor activity	6	869	0.999154	grin2a;lgr6;LOC100693278;LOC100695167;LOC100712573;unc5c
GO:0060089	MF	molecular transducer activity	6	881	0.99929	grin2a;lgr6;LOC100693278;LOC100695167;LOC100712573;unc5c
GO:0005575	CC	cellular_component	150	8189	1	abcb10;adamts16;adssl1;ankrd22;anos1;atf3;b4galnt4;barx2;bbip1;best3;capn3;ccpg1;clcn5;cnnm1;cog8;disp2;dtna;edn1;epo;fance;fbxo25;frem3;gins3;grin2a;has2;hexb;insig1;irx2;kbtbd13;kcnk5;kcnk6;lgr6;lingo3;LOC100534423;LOC100689711;LOC100689762;LOC100691279;LOC100691500;LOC100691519;LOC100692806;LOC100693278;LOC100693354;LOC100693924;LOC100694151;LOC100695167;LOC100695566;LOC100696566;LOC100696738;…
GO:0008150	BP	biological_process	182	9367	1	abcb10;adamts16;adssl1;anos1;atf3;b4galnt4;barx2;bbip1;bcl6;best3;camk2n2;capn3;ccpg1;clcn5;cog8;disp2;dusp13;dusp4;edn1;eif2b5;epo;f13a1;fance;fbxo25;fbxo40;fbxo43;frem3;gins3;grin2a;gys2;has2;hexb;insig1;irx2;kcnk5;kcnk6;lgr6;lipt1;LOC100534423;LOC100689762;LOC100690298;LOC100691279;LOC100691500;LOC100691519;LOC100691593;LOC100692598;LOC100692806;LOC100693278;LOC100693354;LOC100693469;LOC100693…
GO:0003674	MF	molecular_function	200	10793	1	abcb10;adamts16;adssl1;alkal2;ankrd22;anos1;atf3;b4galnt4;barx2;bcl6;best3;camk2n2;capn3;clcn5;dtna;dusp13;dusp4;eif2b5;epo;f13a1;fbxo25;fbxo40;fbxo43;grin2a;gys2;has2;hexb;insig1;irx2;itfg2;kbtbd13;kcnk5;kcnk6;lgr6;lingo3;LOC100534423;LOC100689724;LOC100689726;LOC100689762;LOC100690118;LOC100690244;LOC100690298;LOC100690491;LOC100691500;LOC100691519;LOC100691547;LOC100691593;LOC100692546;LOC1006…

## Sheet: Sheet6
PathwayID	Pathway	level1	level2	List	Total	Pvalue	List_gene	URL
onl04260	Cardiac muscle contraction	Organismal Systems	Circulatory system	10	141	0.000147367	LOC100712462(K12314);LOC100694151(K01539);LOC100701831(K05853);LOC106098811(K17751);LOC100690118(K10351);LOC100707930(K01539);LOC100706681(K12314);LOC100701765(K04859);LOC100711599(K17751);LOC112841652(K01539)	http://www.kegg.jp/kegg-bin/show_pathway?map04260/K12314%09%23FFFFFF,red/K01539%09%23FFFFFF,red/K05853%09%23FFFFFF,red/K17751%09%23FFFFFF,red/K10351%09%23FFFFFF,red/K04859%09%23FFFFFF,red
onl04261	Adrenergic signaling in cardiomyocytes	Organismal Systems	Circulatory system	13	241	0.000243673	LOC100712462(K12314);LOC100694151(K01539);LOC100701831(K05853);LOC100705319(K04354);LOC106098811(K17751);ppp2r5a(K11584);LOC100690118(K10351);LOC100707930(K01539);LOC100706681(K12314);LOC100701765(K04859);LOC100711599(K17751);LOC112841652(K01539);LOC100692486(K04136)	http://www.kegg.jp/kegg-bin/show_pathway?map04261/K12314%09%23FFFFFF,red/K01539%09%23FFFFFF,red/K05853%09%23FFFFFF,red/K04354%09%23FFFFFF,red/K17751%09%23FFFFFF,red/K11584%09%23FFFFFF,red/K10351%09%23FFFFFF,red/K04859%09%23FFFFFF,red/K04136%09%23FFFFFF,red
onl00260	Glycine, serine and threonine metabolism	Metabolism	Amino acid metabolism	5	52	0.0018939	LOC100691625(K01834);LOC100695852(K00600);LOC100696142(K01754);LOC100705436(K00544);LOC100697245(K00643)	http://www.kegg.jp/kegg-bin/show_pathway?map00260/K01834%09%23FFFFFF,red/K00600%09%23FFFFFF,red/K01754%09%23FFFFFF,red/K00544%09%23FFFFFF,red/K00643%09%23FFFFFF,red
onl01040	Biosynthesis of unsaturated fatty acids	Metabolism	Lipid metabolism	4	50	0.0104356	LOC100703170(K01068);LOC100707085(K01068);LOC109202219(K01068);LOC102079261(K01068)	http://www.kegg.jp/kegg-bin/show_pathway?map01040/K01068%09%23FFFFFF,red
onl00062	Fatty acid elongation	Metabolism	Lipid metabolism	4	51	0.0111761	LOC100703170(K01068);LOC100707085(K01068);LOC109202219(K01068);LOC102079261(K01068)	http://www.kegg.jp/kegg-bin/show_pathway?map00062/K01068%09%23FFFFFF,red
onl00120	Primary bile acid biosynthesis	Metabolism	Lipid metabolism	3	28	0.0118839	LOC100705229(K00488);LOC100694909(K07430);LOC100693469(K00488)	http://www.kegg.jp/kegg-bin/show_pathway?map00120/K00488%09%23FFFFFF,red/K07430%09%23FFFFFF,red
onl04060	Cytokine-cytokine receptor interaction	Environmental Information Processing	Signaling molecules and interaction	11	337	0.0301726	LOC100712573(K04388);bmp5(K04663);LOC102078268(K05135);epo(K05437);LOC100707516(K05058);LOC100700187(K05512);LOC100703705(K05152);LOC102083335(K04193);LOC100699713(K14625);LOC106098416(K10030);LOC100708542(K05491)	http://www.kegg.jp/kegg-bin/show_pathway?map04060/K04388%09%23FFFFFF,red/K04663%09%23FFFFFF,red/K05135%09%23FFFFFF,red/K05437%09%23FFFFFF,red/K05058%09%23FFFFFF,red/K05512%09%23FFFFFF,red/K05152%09%23FFFFFF,red/K04193%09%23FFFFFF,red/K14625%09%23FFFFFF,red/K10030%09%23FFFFFF,red/K05491%09%23FFFFFF,red
onl04371	Apelin signaling pathway	Environmental Information Processing	Signal transduction	7	192	0.047253	LOC100703206(K07200);LOC100704574(K00907);LOC100704142(K04958);LOC100690118(K10351);LOC100708260(K04547);LOC100697919(K05689);gng3(K04540)	http://www.kegg.jp/kegg-bin/show_pathway?map04371/K07200%09%23FFFFFF,red/K00907%09%23FFFFFF,red/K04958%09%23FFFFFF,red/K10351%09%23FFFFFF,red/K04547%09%23FFFFFF,red/K05689%09%23FFFFFF,red/K04540%09%23FFFFFF,red
onl00785	Lipoic acid metabolism	Metabolism	Metabolism of cofactors and vitamins	1	3	0.0506859	lipt1(K10105)	http://www.kegg.jp/kegg-bin/show_pathway?map00785/K10105%09%23FFFFFF,red
onl00511	Other glycan degradation	Metabolism	Glycan biosynthesis and metabolism	2	22	0.0541369	hexb(K12373);neu3e(K12357)	http://www.kegg.jp/kegg-bin/show_pathway?map00511/K12373%09%23FFFFFF,red/K12357%09%23FFFFFF,red
onl04068	FoxO signaling pathway	Environmental Information Processing	Signal transduction	7	200	0.0565419	LOC100702499(K15618);LOC100703206(K07200);LOC100712573(K04388);LOC100704325(K07187);fbxo25(K10305);bcl6(K15618);LOC100711101(K10305)	http://www.kegg.jp/kegg-bin/show_pathway?map04068/K15618%09%23FFFFFF,red/K07200%09%23FFFFFF,red/K04388%09%23FFFFFF,red/K07187%09%23FFFFFF,red/K10305%09%23FFFFFF,red
onl04218	Cellular senescence	Cellular Processes	Cell growth and death	9	289	0.0607112	LOC100711894(K06751);LOC100712573(K04388);LOC112841688(K06751);LOC100689711(K06751);LOC100704142(K04958);LOC100690863(K06751);LOC100696566(K17332);LOC106098416(K10030);rad9b(K10995)	http://www.kegg.jp/kegg-bin/show_pathway?map04218/K06751%09%23FFFFFF,red/K04388%09%23FFFFFF,red/K04958%09%23FFFFFF,red/K17332%09%23FFFFFF,red/K10030%09%23FFFFFF,red/K10995%09%23FFFFFF,red
onl00531	Glycosaminoglycan degradation	Metabolism	Glycan biosynthesis and metabolism	2	25	0.0680197	hexb(K12373);naglu(K01205)	http://www.kegg.jp/kegg-bin/show_pathway?map00531/K12373%09%23FFFFFF,red/K01205%09%23FFFFFF,red
onl00290	Valine, leucine and isoleucine biosynthesis	Metabolism	Amino acid metabolism	1	5	0.0830512	LOC100696142(K01754)	http://www.kegg.jp/kegg-bin/show_pathway?map00290/K01754%09%23FFFFFF,red
onl04216	Ferroptosis	Cellular Processes	Cell growth and death	3	67	0.107847	LOC109202003(K00522);LOC100701181(K10435);LOC109202004(K00522)	http://www.kegg.jp/kegg-bin/show_pathway?map04216/K00522%09%23FFFFFF,red/K10435%09%23FFFFFF,red
onl04144	Endocytosis	Cellular Processes	Transport and catabolism	11	425	0.113641	rtbdn(K13649);LOC100711894(K06751);LOC100712573(K04388);LOC112841688(K06751);LOC100689711(K06751);LOC100700167(K07939);LOC100691547(K07939);LOC102076401(K07939);LOC100691279(K12958);LOC100690863(K06751);LOC100692480(K12474)	http://www.kegg.jp/kegg-bin/show_pathway?map04144/K13649%09%23FFFFFF,red/K06751%09%23FFFFFF,red/K04388%09%23FFFFFF,red/K07939%09%23FFFFFF,red/K12958%09%23FFFFFF,red/K12474%09%23FFFFFF,red
onl00471	D-Glutamine and D-glutamate metabolism	Metabolism	Metabolism of other amino acids	1	7	0.114321	LOC100694977(K01425)	http://www.kegg.jp/kegg-bin/show_pathway?map00471/K01425%09%23FFFFFF,red
onl04510	Focal adhesion	Cellular Processes	Cellular community - eukaryotes	8	296	0.13685	vwf(K03900);LOC100704574(K00907);vegfa(K05448);LOC100709026(K12758);LOC100707163(K05700);LOC100690118(K10351);LOC100691279(K12958);LOC100705213(K06482)	http://www.kegg.jp/kegg-bin/show_pathway?map04510/K03900%09%23FFFFFF,red/K00907%09%23FFFFFF,red/K05448%09%23FFFFFF,red/K12758%09%23FFFFFF,red/K05700%09%23FFFFFF,red/K10351%09%23FFFFFF,red/K12958%09%23FFFFFF,red/K06482%09%23FFFFFF,red
onl00920	Sulfur metabolism	Metabolism	Energy metabolism	1	11	0.17372	LOC100698874(K17725)	http://www.kegg.jp/kegg-bin/show_pathway?map00920/K17725%09%23FFFFFF,red
onl00500	Starch and sucrose metabolism	Metabolism	Carbohydrate metabolism	2	45	0.180717	LOC100704840(K01810);gys2(K00693)	http://www.kegg.jp/kegg-bin/show_pathway?map00500/K01810%09%23FFFFFF,red/K00693%09%23FFFFFF,red
onl04744	Phototransduction	Organismal Systems	Sensory system	2	48	0.199434	LOC100709379(K12322);LOC100695749(K13759)	http://www.kegg.jp/kegg-bin/show_pathway?map04744/K12322%09%23FFFFFF,red/K13759%09%23FFFFFF,red
onl04310	Wnt signaling pathway	Environmental Information Processing	Signal transduction	6	229	0.201013	lgr6(K08399);tbl1xr1(K04508);LOC100693354(K00182);wnt9a(K01064);LOC100696566(K17332);notum(K19882)	http://www.kegg.jp/kegg-bin/show_pathway?map04310/K08399%09%23FFFFFF,red/K04508%09%23FFFFFF,red/K00182%09%23FFFFFF,red/K01064%09%23FFFFFF,red/K17332%09%23FFFFFF,red/K19882%09%23FFFFFF,red
onl04810	Regulation of actin cytoskeleton	Cellular Processes	Cell motility	8	329	0.204688	LOC100704574(K00907);LOC100702311(K05766);LOC100709026(K12758);LOC100707163(K05700);LOC100689737(K03916);LOC100704692(K05743);LOC100690118(K10351);LOC100705213(K06482)	http://www.kegg.jp/kegg-bin/show_pathway?map04810/K00907%09%23FFFFFF,red/K05766%09%23FFFFFF,red/K12758%09%23FFFFFF,red/K05700%09%23FFFFFF,red/K03916%09%23FFFFFF,red/K05743%09%23FFFFFF,red/K10351%09%23FFFFFF,red/K06482%09%23FFFFFF,red
onl00010	Glycolysis / Gluconeogenesis	Metabolism	Carbohydrate metabolism	3	92	0.210183	LOC100534543(K00873);LOC100704840(K01810);LOC100691625(K01834)	http://www.kegg.jp/kegg-bin/show_pathway?map00010/K00873%09%23FFFFFF,red/K01810%09%23FFFFFF,red/K01834%09%23FFFFFF,red
onl00513	Various types of N-glycan biosynthesis	Metabolism	Glycan biosynthesis and metabolism	2	50	0.212039	hexb(K12373);b4galnt4(K09657)	http://www.kegg.jp/kegg-bin/show_pathway?map00513/K12373%09%23FFFFFF,red/K09657%09%23FFFFFF,red
onl00480	Glutathione metabolism	Metabolism	Metabolism of other amino acids	3	93	0.214664	LOC102081842(K18592);LOC100695721(K00799);LOC100690298(K00799)	http://www.kegg.jp/kegg-bin/show_pathway?map00480/K18592%09%23FFFFFF,red/K00799%09%23FFFFFF,red
onl00230	Purine metabolism	Metabolism	Nucleotide metabolism	5	186	0.215799	adssl1(K01939);LOC100534543(K00873);LOC100709379(K12322);LOC100696010(K13760);LOC100695749(K13759)	http://www.kegg.jp/kegg-bin/show_pathway?map00230/K01939%09%23FFFFFF,red/K00873%09%23FFFFFF,red/K12322%09%23FFFFFF,red/K13760%09%23FFFFFF,red/K13759%09%23FFFFFF,red
onl04020	Calcium signaling pathway	Environmental Information Processing	Signal transduction	8	342	0.234607	LOC100704574(K00907);phkb(K07190);LOC100701831(K05853);LOC100689737(K03916);LOC100704142(K04958);plcd4(K05857);grin2a(K05209);LOC100692486(K04136)	http://www.kegg.jp/kegg-bin/show_pathway?map04020/K00907%09%23FFFFFF,red/K07190%09%23FFFFFF,red/K05853%09%23FFFFFF,red/K03916%09%23FFFFFF,red/K04958%09%23FFFFFF,red/K05857%09%23FFFFFF,red/K05209%09%23FFFFFF,red/K04136%09%23FFFFFF,red
onl04114	Oocyte meiosis	Cellular Processes	Cell growth and death	4	145	0.238733	rps6ka6(K04373);LOC100704142(K04958);ppp2r5a(K11584);fbxo43(K10318)	http://www.kegg.jp/kegg-bin/show_pathway?map04114/K04373%09%23FFFFFF,red/K04958%09%23FFFFFF,red/K11584%09%23FFFFFF,red/K10318%09%23FFFFFF,red
onl04916	Melanogenesis	Organismal Systems	Endocrine system	4	149	0.253718	edn1(K16366);LOC100693354(K00182);tyrp1(K00506);wnt9a(K01064)	http://www.kegg.jp/kegg-bin/show_pathway?map04916/K16366%09%23FFFFFF,red/K00182%09%23FFFFFF,red/K00506%09%23FFFFFF,red/K01064%09%23FFFFFF,red
onl00250	Alanine, aspartate and glutamate metabolism	Metabolism	Amino acid metabolism	2	59	0.269431	adssl1(K01939);LOC100694977(K01425)	http://www.kegg.jp/kegg-bin/show_pathway?map00250/K01939%09%23FFFFFF,red/K01425%09%23FFFFFF,red
onl00270	Cysteine and methionine metabolism	Metabolism	Amino acid metabolism	2	62	0.288623	LOC100705436(K00544);LOC100697074(K00789)	http://www.kegg.jp/kegg-bin/show_pathway?map00270/K00544%09%23FFFFFF,red/K00789%09%23FFFFFF,red
onl00670	One carbon pool by folate	Metabolism	Metabolism of cofactors and vitamins	1	20	0.293299	LOC100695852(K00600)	http://www.kegg.jp/kegg-bin/show_pathway?map00670/K00600%09%23FFFFFF,red
onl04120	Ubiquitin mediated proteolysis	Genetic Information Processing	Folding, sorting and degradation	4	161	0.299708	LOC100711719(K10615);LOC100692968(K06689);LOC100694742(K10615);LOC102080970(K10614)	http://www.kegg.jp/kegg-bin/show_pathway?map04120/K10615%09%23FFFFFF,red/K06689%09%23FFFFFF,red/K10614%09%23FFFFFF,red
onl00514	Other types of O-glycan biosynthesis	Metabolism	Glycan biosynthesis and metabolism	2	64	0.30139	LOC100700826(K00710);LOC100705155(K00731)	http://www.kegg.jp/kegg-bin/show_pathway?map00514/K00710%09%23FFFFFF,red/K00731%09%23FFFFFF,red
onl04512	ECM-receptor interaction	Environmental Information Processing	Signaling molecules and interaction	3	113	0.307366	vwf(K03900);fras1(K23379);LOC100705213(K06482)	http://www.kegg.jp/kegg-bin/show_pathway?map04512/K03900%09%23FFFFFF,red/K23379%09%23FFFFFF,red/K06482%09%23FFFFFF,red
onl00330	Arginine and proline metabolism	Metabolism	Amino acid metabolism	2	69	0.333117	LOC100709269(K00933);p4ha1(K00472)	http://www.kegg.jp/kegg-bin/show_pathway?map00330/K00933%09%23FFFFFF,red/K00472%09%23FFFFFF,red
onl00100	Steroid biosynthesis	Metabolism	Lipid metabolism	1	24	0.34077	LOC100696185(K00227)	http://www.kegg.jp/kegg-bin/show_pathway?map00100/K00227%09%23FFFFFF,red
onl00520	Amino sugar and nucleotide sugar metabolism	Metabolism	Carbohydrate metabolism	2	71	0.345701	LOC100704840(K01810);hexb(K12373)	http://www.kegg.jp/kegg-bin/show_pathway?map00520/K01810%09%23FFFFFF,red/K12373%09%23FFFFFF,red
onl00512	Mucin type O-glycan biosynthesis	Metabolism	Glycan biosynthesis and metabolism	2	72	0.351965	LOC100700826(K00710);LOC100705155(K00731)	http://www.kegg.jp/kegg-bin/show_pathway?map00512/K00710%09%23FFFFFF,red/K00731%09%23FFFFFF,red
onl00430	Taurine and hypotaurine metabolism	Metabolism	Metabolism of other amino acids	1	25	0.352135	LOC102081842(K18592)	http://www.kegg.jp/kegg-bin/show_pathway?map00430/K18592%09%23FFFFFF,red
onl04270	Vascular smooth muscle contraction	Organismal Systems	Circulatory system	4	175	0.354471	LOC100704574(K00907);edn1(K16366);LOC100704142(K04958);LOC100692486(K04136)	http://www.kegg.jp/kegg-bin/show_pathway?map04270/K00907%09%23FFFFFF,red/K16366%09%23FFFFFF,red/K04958%09%23FFFFFF,red/K04136%09%23FFFFFF,red
onl00532	Glycosaminoglycan biosynthesis - chondroitin sulfate / dermatan sulfate	Metabolism	Glycan biosynthesis and metabolism	1	26	0.363305	chst11(K01017)	http://www.kegg.jp/kegg-bin/show_pathway?map00532/K01017%09%23FFFFFF,red
onl00982	Drug metabolism - cytochrome P450	Metabolism	Xenobiotics biodegradation and metabolism	2	74	0.364431	LOC100695721(K00799);LOC100690298(K00799)	http://www.kegg.jp/kegg-bin/show_pathway?map00982/K00799%09%23FFFFFF,red
onl04145	Phagosome	Cellular Processes	Transport and catabolism	7	341	0.370552	LOC100711894(K06751);LOC112841688(K06751);LOC100703974(K01365);LOC100689711(K06751);LOC100703061(K02148);LOC100705351(K01365);LOC100690863(K06751)	http://www.kegg.jp/kegg-bin/show_pathway?map04145/K06751%09%23FFFFFF,red/K01365%09%23FFFFFF,red/K02148%09%23FFFFFF,red
onl00220	Arginine biosynthesis	Metabolism	Amino acid metabolism	1	27	0.374284	LOC100694977(K01425)	http://www.kegg.jp/kegg-bin/show_pathway?map00220/K01425%09%23FFFFFF,red
onl00980	Metabolism of xenobiotics by cytochrome P450	Metabolism	Xenobiotics biodegradation and metabolism	2	76	0.376807	LOC100695721(K00799);LOC100690298(K00799)	http://www.kegg.jp/kegg-bin/show_pathway?map00980/K00799%09%23FFFFFF,red
onl00590	Arachidonic acid metabolism	Metabolism	Lipid metabolism	2	79	0.395183	LOC102081842(K18592);LOC100698983(K00458)	http://www.kegg.jp/kegg-bin/show_pathway?map00590/K18592%09%23FFFFFF,red/K00458%09%23FFFFFF,red
onl04910	Insulin signaling pathway	Organismal Systems	Endocrine system	4	186	0.397609	LOC100703206(K07200);phkb(K07190);LOC100704325(K07187);gys2(K00693)	http://www.kegg.jp/kegg-bin/show_pathway?map04910/K07200%09%23FFFFFF,red/K07190%09%23FFFFFF,red/K07187%09%23FFFFFF,red/K00693%09%23FFFFFF,red
onl04210	Apoptosis	Cellular Processes	Cell growth and death	5	243	0.406357	LOC100703974(K01365);LOC100704142(K04958);LOC100704426(K16943);LOC100705351(K01365);LOC100709203(K04379)	http://www.kegg.jp/kegg-bin/show_pathway?map04210/K01365%09%23FFFFFF,red/K04958%09%23FFFFFF,red/K16943%09%23FFFFFF,red/K04379%09%23FFFFFF,red
onl03020	RNA polymerase	Genetic Information Processing	Transcription	1	31	0.416351	polr3g(K03024)	http://www.kegg.jp/kegg-bin/show_pathway?map03020/K03024%09%23FFFFFF,red
onl04142	Lysosome	Cellular Processes	Transport and catabolism	4	195	0.432587	LOC100703974(K01365);hexb(K12373);LOC100705351(K01365);naglu(K01205)	http://www.kegg.jp/kegg-bin/show_pathway?map04142/K01365%09%23FFFFFF,red/K12373%09%23FFFFFF,red/K01205%09%23FFFFFF,red
onl04370	VEGF signaling pathway	Environmental Information Processing	Signal transduction	2	87	0.44292	vegfa(K05448);LOC100696566(K17332)	http://www.kegg.jp/kegg-bin/show_pathway?map04370/K05448%09%23FFFFFF,red/K17332%09%23FFFFFF,red
onl00030	Pentose phosphate pathway	Metabolism	Carbohydrate metabolism	1	34	0.446048	LOC100704840(K01810)	http://www.kegg.jp/kegg-bin/show_pathway?map00030/K01810%09%23FFFFFF,red
onl00604	Glycosphingolipid biosynthesis - ganglio series	Metabolism	Glycan biosynthesis and metabolism	1	35	0.45561	hexb(K12373)	http://www.kegg.jp/kegg-bin/show_pathway?map00604/K12373%09%23FFFFFF,red
onl03320	PPAR signaling pathway	Organismal Systems	Endocrine system	2	90	0.460289	LOC100705229(K00488);LOC100693469(K00488)	http://www.kegg.jp/kegg-bin/show_pathway?map03320/K00488%09%23FFFFFF,red
onl04350	TGF-beta signaling pathway	Environmental Information Processing	Signal transduction	3	146	0.46088	LOC100712573(K04388);bmp5(K04663);LOC100712566(K23377)	http://www.kegg.jp/kegg-bin/show_pathway?map04350/K04388%09%23FFFFFF,red/K04663%09%23FFFFFF,red/K23377%09%23FFFFFF,red
onl04140	Autophagy - animal	Cellular Processes	Transport and catabolism	4	204	0.467021	LOC100703974(K01365);LOC100704325(K07187);LOC100704142(K04958);LOC100705351(K01365)	http://www.kegg.jp/kegg-bin/show_pathway?map04140/K01365%09%23FFFFFF,red/K07187%09%23FFFFFF,red/K04958%09%23FFFFFF,red
onl04150	mTOR signaling pathway	Environmental Information Processing	Signal transduction	4	206	0.474578	rps6ka6(K04373);LOC100703061(K02148);LOC100693354(K00182);wnt9a(K01064)	http://www.kegg.jp/kegg-bin/show_pathway?map04150/K04373%09%23FFFFFF,red/K02148%09%23FFFFFF,red/K00182%09%23FFFFFF,red/K01064%09%23FFFFFF,red
onl04625	C-type lectin receptor signaling pathway	Organismal Systems	Immune system	3	153	0.49184	LOC100704142(K04958);egr3(K12497);LOC100696566(K17332)	http://www.kegg.jp/kegg-bin/show_pathway?map04625/K04958%09%23FFFFFF,red/K12497%09%23FFFFFF,red/K17332%09%23FFFFFF,red
onl00603	Glycosphingolipid biosynthesis - globo and isoglobo series	Metabolism	Glycan biosynthesis and metabolism	1	39	0.492247	hexb(K12373)	http://www.kegg.jp/kegg-bin/show_pathway?map00603/K12373%09%23FFFFFF,red
onl04920	Adipocytokine signaling pathway	Organismal Systems	Endocrine system	2	97	0.499572	LOC100703206(K07200);LOC100704325(K07187)	http://www.kegg.jp/kegg-bin/show_pathway?map04920/K07200%09%23FFFFFF,red/K07187%09%23FFFFFF,red
onl00630	Glyoxylate and dicarboxylate metabolism	Metabolism	Carbohydrate metabolism	1	41	0.509636	LOC100695852(K00600)	http://www.kegg.jp/kegg-bin/show_pathway?map00630/K00600%09%23FFFFFF,red
onl03440	Homologous recombination	Genetic Information Processing	Replication and repair	1	42	0.518108	xrcc2(K10879)	http://www.kegg.jp/kegg-bin/show_pathway?map03440/K10879%09%23FFFFFF,red
onl04520	Adherens junction	Cellular Processes	Cellular community - eukaryotes	3	160	0.521919	LOC100712573(K04388);LOC100707163(K05700);LOC100697919(K05689)	http://www.kegg.jp/kegg-bin/show_pathway?map04520/K04388%09%23FFFFFF,red/K05700%09%23FFFFFF,red/K05689%09%23FFFFFF,red
onl03015	mRNA surveillance pathway	Genetic Information Processing	Translation	2	102	0.5265	LOC100705319(K04354);ppp2r5a(K11584)	http://www.kegg.jp/kegg-bin/show_pathway?map03015/K04354%09%23FFFFFF,red/K11584%09%23FFFFFF,red
onl00983	Drug metabolism - other enzymes	Metabolism	Xenobiotics biodegradation and metabolism	2	103	0.531768	LOC100695721(K00799);LOC100690298(K00799)	http://www.kegg.jp/kegg-bin/show_pathway?map00983/K00799%09%23FFFFFF,red
onl00051	Fructose and mannose metabolism	Metabolism	Carbohydrate metabolism	1	46	0.550566	LOC106098861(K19029)	http://www.kegg.jp/kegg-bin/show_pathway?map00051/K19029%09%23FFFFFF,red
onl00350	Tyrosine metabolism	Metabolism	Amino acid metabolism	1	46	0.550566	tyrp1(K00506)	http://www.kegg.jp/kegg-bin/show_pathway?map00350/K00506%09%23FFFFFF,red
onl00620	Pyruvate metabolism	Metabolism	Carbohydrate metabolism	1	52	0.595228	LOC100534543(K00873)	http://www.kegg.jp/kegg-bin/show_pathway?map00620/K00873%09%23FFFFFF,red
onl00760	Nicotinate and nicotinamide metabolism	Metabolism	Metabolism of cofactors and vitamins	1	52	0.595228	LOC100705602(K10524)	http://www.kegg.jp/kegg-bin/show_pathway?map00760/K10524%09%23FFFFFF,red
onl00860	Porphyrin and chlorophyll metabolism	Metabolism	Metabolism of cofactors and vitamins	1	53	0.602231	LOC100697245(K00643)	http://www.kegg.jp/kegg-bin/show_pathway?map00860/K00643%09%23FFFFFF,red
onl03460	Fanconi anemia pathway	Genetic Information Processing	Replication and repair	1	53	0.602231	fance(K10892)	http://www.kegg.jp/kegg-bin/show_pathway?map03460/K10892%09%23FFFFFF,red
onl04514	Cell adhesion molecules	Environmental Information Processing	Signaling molecules and interaction	8	490	0.611771	LOC100711894(K06751);LOC112841688(K06751);LOC100689711(K06751);LOC100697588(K07377);LOC102077463(K06474);LOC100690863(K06751);ntng1(K07522);LOC100697919(K05689)	http://www.kegg.jp/kegg-bin/show_pathway?map04514/K06751%09%23FFFFFF,red/K07377%09%23FFFFFF,red/K06474%09%23FFFFFF,red/K07522%09%23FFFFFF,red/K05689%09%23FFFFFF,red
onl04070	Phosphatidylinositol signaling system	Environmental Information Processing	Signal transduction	2	122	0.624189	LOC100704142(K04958);plcd4(K05857)	http://www.kegg.jp/kegg-bin/show_pathway?map04070/K04958%09%23FFFFFF,red/K05857%09%23FFFFFF,red
onl02010	ABC transporters	Environmental Information Processing	Membrane transport	1	60	0.647995	abcb10(K05657)	http://www.kegg.jp/kegg-bin/show_pathway?map02010/K05657%09%23FFFFFF,red
onl00600	Sphingolipid metabolism	Metabolism	Lipid metabolism	1	69	0.699233	neu3e(K12357)	http://www.kegg.jp/kegg-bin/show_pathway?map00600/K12357%09%23FFFFFF,red
onl00830	Retinol metabolism	Metabolism	Metabolism of cofactors and vitamins	1	78	0.74306	LOC100698458(K11153)	http://www.kegg.jp/kegg-bin/show_pathway?map00830/K11153%09%23FFFFFF,red
onl00561	Glycerolipid metabolism	Metabolism	Lipid metabolism	1	81	0.756211	LOC100697903(K16816)	http://www.kegg.jp/kegg-bin/show_pathway?map00561/K16816%09%23FFFFFF,red
onl04010	MAPK signaling pathway	Environmental Information Processing	Signal transduction	6	430	0.756247	rps6ka6(K04373);LOC100712573(K04388);vegfa(K05448);dusp4(K04459);LOC100709203(K04379);LOC100701765(K04859)	http://www.kegg.jp/kegg-bin/show_pathway?map04010/K04373%09%23FFFFFF,red/K04388%09%23FFFFFF,red/K05448%09%23FFFFFF,red/K04459%09%23FFFFFF,red/K04379%09%23FFFFFF,red/K04859%09%23FFFFFF,red
onl00140	Steroid hormone biosynthesis	Metabolism	Lipid metabolism	1	82	0.760444	LOC100694909(K07430)	http://www.kegg.jp/kegg-bin/show_pathway?map00140/K07430%09%23FFFFFF,red
onl04623	Cytosolic DNA-sensing pathway	Organismal Systems	Immune system	1	82	0.760444	polr3g(K03024)	http://www.kegg.jp/kegg-bin/show_pathway?map04623/K03024%09%23FFFFFF,red
onl04620	Toll-like receptor signaling pathway	Organismal Systems	Immune system	2	163	0.774985	LOC100709203(K04379);LOC106098416(K10030)	http://www.kegg.jp/kegg-bin/show_pathway?map04620/K04379%09%23FFFFFF,red/K10030%09%23FFFFFF,red
onl03013	RNA transport	Genetic Information Processing	Translation	2	178	0.815415	LOC102080291(K13129);eif2b5(K03240)	http://www.kegg.jp/kegg-bin/show_pathway?map03013/K13129%09%23FFFFFF,red/K03240%09%23FFFFFF,red
onl00562	Inositol phosphate metabolism	Metabolism	Carbohydrate metabolism	1	101	0.828337	plcd4(K05857)	http://www.kegg.jp/kegg-bin/show_pathway?map00562/K05857%09%23FFFFFF,red
onl04622	RIG-I-like receptor signaling pathway	Organismal Systems	Immune system	1	109	0.850848	LOC106098416(K10030)	http://www.kegg.jp/kegg-bin/show_pathway?map04622/K10030%09%23FFFFFF,red
onl04914	Progesterone-mediated oocyte maturation	Organismal Systems	Endocrine system	1	112	0.858511	rps6ka6(K04373)	http://www.kegg.jp/kegg-bin/show_pathway?map04914/K04373%09%23FFFFFF,red
onl04530	Tight junction	Cellular Processes	Cellular community - eukaryotes	3	292	0.883714	LOC100703206(K07200);LOC100705319(K04354);LOC100690118(K10351)	http://www.kegg.jp/kegg-bin/show_pathway?map04530/K07200%09%23FFFFFF,red/K04354%09%23FFFFFF,red/K10351%09%23FFFFFF,red
onl04141	Protein processing in endoplasmic reticulum	Genetic Information Processing	Folding, sorting and degradation	2	213	0.885682	LOC100692968(K06689);LOC100697217(K10100)	http://www.kegg.jp/kegg-bin/show_pathway?map04141/K06689%09%23FFFFFF,red/K10100%09%23FFFFFF,red
onl04217	Necroptosis	Cellular Processes	Cell growth and death	2	214	0.887271	LOC109202003(K00522);LOC109202004(K00522)	http://www.kegg.jp/kegg-bin/show_pathway?map04217/K00522%09%23FFFFFF,red
onl04621	NOD-like receptor signaling pathway	Organismal Systems	Immune system	2	215	0.88884	LOC100704142(K04958);LOC106098416(K10030)	http://www.kegg.jp/kegg-bin/show_pathway?map04621/K04958%09%23FFFFFF,red/K10030%09%23FFFFFF,red
onl05132	Salmonella infection	Human Diseases	Infectious disease: bacterial	4	379	0.896927	LOC100709026(K12758);LOC100690118(K10351);LOC100709203(K04379);LOC106098416(K10030)	http://www.kegg.jp/kegg-bin/show_pathway?map05132/K12758%09%23FFFFFF,red/K10351%09%23FFFFFF,red/K04379%09%23FFFFFF,red/K10030%09%23FFFFFF,red
onl04540	Gap junction	Cellular Processes	Cellular community - eukaryotes	1	133	0.902251	LOC100704142(K04958)	http://www.kegg.jp/kegg-bin/show_pathway?map04540/K04958%09%23FFFFFF,red
onl05168	Herpes simplex virus 1 infection	Human Diseases	Infectious disease: viral	6	535	0.905594	LOC100711894(K06751);LOC112841688(K06751);LOC100689711(K06751);eif2b5(K03240);LOC100690863(K06751);LOC100703705(K05152)	http://www.kegg.jp/kegg-bin/show_pathway?map05168/K06751%09%23FFFFFF,red/K03240%09%23FFFFFF,red/K05152%09%23FFFFFF,red
onl04912	GnRH signaling pathway	Organismal Systems	Endocrine system	1	139	0.912068	LOC100704142(K04958)	http://www.kegg.jp/kegg-bin/show_pathway?map04912/K04958%09%23FFFFFF,red
onl00190	Oxidative phosphorylation	Metabolism	Energy metabolism	1	146	0.922291	LOC100703061(K02148)	http://www.kegg.jp/kegg-bin/show_pathway?map00190/K02148%09%23FFFFFF,red
onl04080	Neuroactive ligand-receptor interaction	Environmental Information Processing	Signaling molecules and interaction	6	620	0.961157	LOC100693278(K04203);LOC109202892(K05261);LOC100689737(K03916);edn1(K16366);grin2a(K05209);LOC100692486(K04136)	http://www.kegg.jp/kegg-bin/show_pathway?map04080/K04203%09%23FFFFFF,red/K05261%09%23FFFFFF,red/K03916%09%23FFFFFF,red/K16366%09%23FFFFFF,red/K05209%09%23FFFFFF,red/K04136%09%23FFFFFF,red
